# Supplementary material for: (Naphthalene-2,3-diolato-κ2 O,O′)[tris­(2-pyridyl­meth­yl)amine-κ4 N]cobalt(III) hexa­fluoridophosphate hemihydrate
Source: Acta Crystallogr Sect E Struct Rep Online. 2011 Jun 25;67(Pt 7):m966. doi: 10.1107/S1600536811023270 (PMC3152009; doi:10.1107/S1600536811023270)
Supplement: Supplementary file 2 [file e-67-0m966-Isup2.hkl]

# 
# h,k,l, Fc-squared, Fo-squared, sigma(Fo-squared) and status flag 
# 
data_I
_shelx_title ' p in P-1' 
_shelx_refln_list_code          4 
_shelx_F_calc_maximum      271.22 
_exptl_crystal_F_000      1348.00 
_reflns_d_resolution_high  0.8409 
 
loop_ 
 _symmetry_equiv_pos_as_xyz 
 'x, y, z' 
 '-x, -y, -z' 
 
_cell_length_a    10.9879 
_cell_length_b    13.4543 
_cell_length_c    18.7518 
_cell_angle_alpha  86.250 
_cell_angle_beta   74.506 
_cell_angle_gamma  86.648 
 
_shelx_F_squared_multiplier     1.000 
 
loop_ 
 _refln_index_h 
 _refln_index_k 
 _refln_index_l 
 _refln_F_squared_calc 
 _refln_F_squared_meas 
 _refln_F_squared_sigma 
 _refln_observed_status 
   2   0   0     3096.49     2836.63     24.06 o 
   3   0   0     4801.19     5334.40     48.11 o 
   4   0   0     2475.11     2851.91     22.41 o 
   5   0   0     1251.36     1158.71     17.45 o 
   6   0   0     1020.10      902.08     17.92 o 
   7   0   0        6.23        5.00     10.46 o 
   8   0   0      112.16       99.42     17.70 o 
   9   0   0     1275.79     1291.71     32.94 o 
  10   0   0      105.73       93.00     21.84 o 
  11   0   0      819.52      893.28     38.29 o 
  12   0   0      115.45      167.28     27.10 o 
 -12   1   0        0.58       37.40     25.21 o 
 -11   1   0      476.04      521.28     29.77 o 
 -10   1   0       74.41       76.70     23.05 o 
  -9   1   0      256.67      295.33     23.31 o 
  -8   1   0       39.41       50.67     14.70 o 
  -7   1   0       46.74       40.22     14.53 o 
  -6   1   0      505.96      570.39     15.57 o 
  -5   1   0      629.06      702.47     17.18 o 
  -4   1   0       27.91       29.71     10.56 o 
  -3   1   0     5888.22     5928.50     35.38 o 
  -2   1   0      119.06      212.54      6.82 o 
  -1   1   0     6601.94     6963.49     32.09 o 
   2   1   0     4373.28     4465.51     28.11 o 
   3   1   0     5915.37     6147.33     44.53 o 
   4   1   0      322.28      323.78      9.74 o 
   5   1   0       58.62       57.35      8.45 o 
   6   1   0       64.85       40.11      9.32 o 
   7   1   0       26.95       30.60     11.21 o 
   8   1   0     2387.09     2359.24     30.28 o 
   9   1   0     2273.95     2299.84     39.96 o 
  10   1   0      362.59      332.88     24.18 o 
  11   1   0       17.87       36.74     20.46 o 
  12   1   0      199.13      170.68     38.66 o 
 -12   2   0      438.27      470.98     40.12 o 
 -11   2   0      130.10      154.83     24.88 o 
 -10   2   0      402.56      437.06     28.97 o 
  -9   2   0     1285.88     1278.88     33.59 o 
  -8   2   0      872.34      851.57     22.65 o 
  -7   2   0     1027.95      969.82     21.05 o 
  -6   2   0     5939.92     6031.71     77.68 o 
  -5   2   0      656.32      484.08     16.41 o 
  -4   2   0     5659.94     5520.03     50.33 o 
  -3   2   0     1890.12     1858.89     18.96 o 
  -2   2   0    32257.38    31878.78    398.15 o 
  -1   2   0     8278.77     8585.18    110.50 o 
   0   2   0    60717.13    56690.46    510.57 o 
   1   2   0      117.96      139.31      9.48 o 
   2   2   0     4587.22     4684.93     37.93 o 
   3   2   0       62.84       69.19      3.19 o 
   4   2   0     2411.79     2341.71     27.46 o 
   5   2   0      395.25      368.09      8.14 o 
   6   2   0     2861.78     2649.95     53.79 o 
   7   2   0        4.94       13.05      7.80 o 
   8   2   0      265.76      258.71     14.21 o 
   9   2   0      978.26      995.48     22.96 o 
  10   2   0      174.48      159.66     21.59 o 
  11   2   0     1597.27     1700.21     65.65 o 
  12   2   0      238.04      194.75     40.85 o 
 -12   3   0       18.23        8.85     27.50 o 
 -11   3   0      291.95      320.67     28.91 o 
 -10   3   0        1.22        6.62     23.26 o 
  -9   3   0      544.26      485.95     21.16 o 
  -8   3   0     2014.61     1992.60     21.25 o 
  -7   3   0       60.44       37.55     13.49 o 
  -6   3   0      602.35      578.57     17.06 o 
  -5   3   0      186.02      216.97     14.37 o 
  -4   3   0       52.95       67.80     38.66 o 
  -3   3   0      684.74      709.94     13.84 o 
  -2   3   0      352.43      414.75     11.08 o 
  -1   3   0    13415.54    14646.11    206.81 o 
   0   3   0      995.86      891.04      7.17 o 
   1   3   0    28585.45    28626.52    289.54 o 
   2   3   0     1336.34     1498.17     18.23 o 
   3   3   0       68.52       50.06      2.71 o 
   4   3   0       67.50       93.96      3.40 o 
   5   3   0      564.21      579.31      7.14 o 
   6   3   0     1443.55     1612.86     13.80 o 
   7   3   0        3.64        8.27      5.88 o 
   8   3   0     7099.72     7046.12     51.63 o 
   9   3   0     1765.59     1730.81     26.57 o 
  10   3   0      355.59      369.07     40.85 o 
  11   3   0       38.42       18.96     37.93 o 
  12   3   0      379.31      371.26     46.68 o 
 -12   4   0        1.90       16.25     29.18 o 
 -11   4   0       27.73       48.80     26.53 o 
 -10   4   0      182.00      194.48     24.49 o 
  -9   4   0        5.35        7.11     15.90 o 
  -8   4   0     1001.94     1097.93     25.13 o 
  -7   4   0      791.14      834.26     20.84 o 
  -6   4   0     7015.41     7183.84     61.70 o 
  -5   4   0     3807.83     3790.71     62.73 o 
  -4   4   0     1202.49     1327.03     48.14 o 
  -3   4   0      609.79      601.17     12.96 o 
  -2   4   0      254.78      225.33      6.85 o 
  -1   4   0     4211.23     4053.10     38.02 o 
   0   4   0     6399.94     6207.76     55.72 o 
   1   4   0      775.10      740.75     14.29 o 
   2   4   0     3524.90     3411.84     25.24 o 
   3   4   0     1012.66     1063.15     14.01 o 
   4   4   0     1642.82     1521.83      9.15 o 
   5   4   0      275.36      292.45      7.37 o 
   6   4   0     8848.09     9039.68     86.56 o 
   7   4   0     1671.29     1797.98     21.03 o 
   8   4   0     2564.03     2680.63     42.78 o 
   9   4   0      108.03      107.59     17.54 o 
  10   4   0       10.69       -8.75     32.82 o 
  11   4   0        3.75        2.92     35.01 o 
  12   4   0       20.03       41.58     34.28 o 
 -11   5   0        2.12      -13.13     32.09 o 
 -10   5   0       19.46        6.87     22.68 o 
  -9   5   0       38.57       44.01     16.15 o 
  -8   5   0      613.14      608.74     21.14 o 
  -7   5   0     4071.32     4236.61     59.07 o 
  -6   5   0      453.23      434.42     15.96 o 
  -5   5   0     1343.94     1368.49     23.31 o 
  -4   5   0      145.81      121.60     12.76 o 
  -3   5   0      478.57      497.64     12.09 o 
  -2   5   0     5602.66     5880.33     57.62 o 
  -1   5   0       94.69       97.42      4.65 o 
   0   5   0     1298.70     1210.86     11.74 o 
   1   5   0      245.22      222.64      7.63 o 
   2   5   0     4871.54     5205.46     58.58 o 
   3   5   0     4417.62     4234.23     34.41 o 
   4   5   0     1299.79     1191.58     16.65 o 
   5   5   0      109.66      107.65      4.20 o 
   6   5   0      415.72      433.89     10.49 o 
   7   5   0     6788.81     6984.78     64.50 o 
   8   5   0     6397.91     6444.58     55.03 o 
   9   5   0      561.87      584.03     23.13 o 
  10   5   0       21.01       27.72     28.45 o 
  11   5   0        7.91       11.67     32.09 o 
  12   5   0      768.99      924.14     56.89 o 
 -11   6   0      122.11      164.50     29.34 o 
 -10   6   0      815.92      764.27     35.82 o 
  -9   6   0      430.55      383.96     21.22 o 
  -8   6   0        3.92       16.95     15.04 o 
  -7   6   0      253.71      215.53     15.23 o 
  -6   6   0      959.70      908.98     19.72 o 
  -5   6   0     2446.09     2345.06     69.66 o 
  -4   6   0      100.66       90.99     15.68 o 
  -3   6   0      170.89      214.23      7.76 o 
  -2   6   0      143.95      144.54      6.90 o 
  -1   6   0     2856.90     2748.77     28.08 o 
   0   6   0     1156.64     1112.01     14.43 o 
   1   6   0     1678.64     1771.35     26.12 o 
   2   6   0      535.88      540.45      9.68 o 
   3   6   0        6.86       17.99      7.01 o 
   4   6   0        2.13       27.39      8.20 o 
   5   6   0     2044.14     2094.64     22.14 o 
   6   6   0       21.09       10.77      8.72 o 
   7   6   0      933.28      983.95     28.45 o 
   8   6   0      140.04      157.91     17.51 o 
   9   6   0       23.62       40.85     27.72 o 
  10   6   0       78.88       70.75     31.36 o 
 -11   7   0      109.26       79.54     23.39 o 
 -10   7   0       90.43       50.38     25.65 o 
  -9   7   0      103.73       97.87     22.95 o 
  -8   7   0      362.42      363.98     26.99 o 
  -7   7   0     1574.25     1719.50     31.20 o 
  -6   7   0     2963.89     2834.68     56.45 o 
  -5   7   0        0.57        5.98     10.36 o 
  -4   7   0      665.36      686.18     14.53 o 
  -3   7   0      217.07      184.74      8.27 o 
  -2   7   0    10585.65    10386.37     61.12 o 
  -1   7   0     1370.03     1225.09     21.40 o 
   0   7   0       12.01       16.95      9.45 o 
   1   7   0      316.32      360.41     11.90 o 
   2   7   0     1858.69     1897.09     17.69 o 
   3   7   0     2480.51     2150.83     12.76 o 
   4   7   0     3005.90     2959.09     24.81 o 
   5   7   0      188.13      217.61     11.25 o 
   6   7   0      268.17      260.16     10.91 o 
   7   7   0     7649.47     8019.65     66.37 o 
   8   7   0     1498.04     1514.94     46.68 o 
   9   7   0      477.32      565.28     37.20 o 
  10   7   0       49.66       57.62     30.63 o 
  11   7   0       28.71       37.20     32.09 o 
 -10   8   0       20.99       29.75     26.80 o 
  -9   8   0       48.97       73.07     26.53 o 
  -8   8   0       10.28       22.21     19.85 o 
  -7   8   0        3.31       -3.65     25.53 o 
  -6   8   0     1804.90     1842.24     26.03 o 
  -5   8   0     1510.04     1556.27     25.38 o 
  -4   8   0      352.77      332.06     11.74 o 
  -3   8   0       41.83       57.43      8.37 o 
  -2   8   0        0.10       -1.42     10.68 o 
  -1   8   0      758.59      859.95     20.37 o 
   0   8   0     1521.22     1477.49     21.26 o 
   1   8   0     1602.41     1787.84     29.03 o 
   2   8   0       11.91       11.03      3.33 o 
   3   8   0       34.40       35.66      4.86 o 
   4   8   0        7.64       14.96      9.18 o 
   5   8   0      173.36      192.13     16.26 o 
   6   8   0       85.15       79.71     16.19 o 
   7   8   0       21.66       38.66     25.53 o 
   8   8   0      272.54      272.80     23.31 o 
   9   8   0      118.74      140.70     23.65 o 
  10   8   0      254.37      231.61     27.16 o 
  11   8   0      284.00      288.80     31.73 o 
 -10   9   0       83.72       63.95     21.47 o 
  -9   9   0      178.09      186.12     28.83 o 
  -8   9   0      496.45      598.97     31.67 o 
  -7   9   0      151.12      212.90     25.02 o 
  -6   9   0      612.37      551.53     24.98 o 
  -5   9   0      810.68      879.68     26.81 o 
  -4   9   0        9.94       17.06      8.88 o 
  -3   9   0      896.30      858.31     14.11 o 
  -2   9   0     2536.84     2476.33     30.43 o 
  -1   9   0     5778.85     5926.55     51.20 o 
   0   9   0      335.88      342.39     18.03 o 
   1   9   0       42.71       72.72     11.31 o 
   2   9   0       87.76       89.64     14.18 o 
   3   9   0     4781.79     4670.00     26.89 o 
   4   9   0       11.30        7.97      9.00 o 
   5   9   0        1.26        8.51     10.48 o 
   6   9   0      116.08      119.09     16.32 o 
   7   9   0       41.66       47.41     26.99 o 
   8   9   0      645.32      664.04     28.21 o 
   9   9   0      828.98      915.55     33.65 o 
  10   9   0      372.68      377.09     48.14 o 
  -9  10   0        5.87       15.08     25.73 o 
  -8  10   0       69.80       41.64     23.57 o 
  -7  10   0       53.56       27.29     21.90 o 
  -6  10   0      177.63      161.98     21.03 o 
  -5  10   0      602.24      700.63     20.94 o 
  -4  10   0      259.16      232.18     14.80 o 
  -3  10   0      145.07      151.66     12.38 o 
  -2  10   0      141.69      125.97     11.19 o 
  -1  10   0      816.11      882.93     24.91 o 
   0  10   0     1249.67     1314.68     29.18 o 
   1  10   0     1267.00     1186.72     22.19 o 
   2  10   0     1121.60     1135.32     26.80 o 
   3  10   0      143.33       91.86     16.24 o 
   4  10   0      301.53      283.97     35.01 o 
   5  10   0     2032.57     2136.02     35.57 o 
   6  10   0      184.49      202.04     30.63 o 
   7  10   0      630.15      608.31     43.03 o 
   8  10   0       80.08      137.13     35.74 o 
   9  10   0       20.70       18.96     32.82 o 
  10  10   0       52.79       52.52     35.74 o 
  -8  11   0      814.05      898.76     39.39 o 
  -7  11   0      828.71      874.94     29.45 o 
  -6  11   0      388.16      372.49     26.17 o 
  -5  11   0       82.79      106.30     20.04 o 
  -4  11   0       47.78       69.89     15.82 o 
  -3  11   0      344.77      317.12     18.52 o 
  -2  11   0     2842.26     2937.42     28.67 o 
  -1  11   0     1180.02     1190.48     29.90 o 
   0  11   0      274.65      312.59     21.21 o 
   1  11   0       15.54       -1.46     24.07 o 
   2  11   0     2231.72     2165.84     36.34 o 
   3  11   0     4590.38     4627.13     97.01 o 
   4  11   0       91.98      105.36     18.26 o 
   5  11   0      456.89      350.11     33.55 o 
   6  11   0      180.51      161.20     32.09 o 
   7  11   0      145.40      159.74     35.74 o 
   8  11   0      716.86      787.74     48.87 o 
   9  11   0      153.58      155.36     43.76 o 
  -7  12   0       56.38       38.91     26.38 o 
  -6  12   0      140.79      106.22     26.06 o 
  -5  12   0      997.11     1105.33     29.00 o 
  -4  12   0      337.20      410.78     20.94 o 
  -3  12   0      171.56      171.90     17.09 o 
  -2  12   0      253.80      251.81     20.46 o 
  -1  12   0        1.40        5.90     14.43 o 
   0  12   0      282.91      262.78     75.13 o 
   1  12   0      557.94      540.48     37.93 o 
   2  12   0      140.82      137.67     18.90 o 
   3  12   0      305.22      285.52     21.40 o 
   4  12   0       94.82       75.27     19.29 o 
   5  12   0       12.62       14.59     29.18 o 
   6  12   0     2427.51     2610.49     71.48 o 
   7  12   0      479.93      417.21     43.03 o 
   8  12   0        4.12        8.75     35.01 o 
  -6  13   0      811.21      717.72     56.89 o 
  -5  13   0      354.34      346.46     48.14 o 
  -4  13   0       88.89       63.46     31.36 o 
  -3  13   0      571.31      545.35     45.59 o 
  -2  13   0      667.51      734.55     35.01 o 
  -1  13   0      541.25      552.24     21.20 o 
   0  13   0       35.08       31.57     19.00 o 
   1  13   0      201.31      140.77     29.91 o 
   2  13   0       12.98       10.95     17.96 o 
   3  13   0      311.71      288.72     22.98 o 
   4  13   0      322.29      328.82     24.22 o 
   5  13   0      388.59      329.68     37.93 o 
   6  13   0      190.29      188.91     37.20 o 
   7  13   0      130.14      156.09     37.93 o 
  -5  14   0      203.96      237.78     49.60 o 
  -4  14   0       40.02       15.32     34.28 o 
  -3  14   0       25.89      -11.67     39.39 o 
  -2  14   0      511.80      502.55     44.49 o 
  -1  14   0      205.87      239.97     42.30 o 
   0  14   0      602.18      538.84     33.55 o 
   1  14   0      984.45      959.15     49.60 o 
   2  14   0      227.56      233.40     34.28 o 
   3  14   0       51.99       51.90     20.55 o 
   4  14   0       51.66       94.82     31.36 o 
   5  14   0      158.07      205.69     36.47 o 
   6  14   0      701.87      818.38     51.06 o 
  -3  15   0     1024.33     1040.11     62.00 o 
  -2  15   0      754.55      805.98     52.52 o 
  -1  15   0       43.98       33.55     41.58 o 
   0  15   0       74.39       80.23     40.12 o 
   1  15   0        0.03       12.40     35.74 o 
   2  15   0      234.33      291.76     37.93 o 
   3  15   0      191.43      222.46     36.47 o 
  -3 -15   1       24.63       13.13     35.74 o 
  -2 -15   1      133.46      117.43     35.01 o 
  -1 -15   1       29.05       10.94     35.01 o 
   0 -15   1      629.85      609.04     48.87 o 
   1 -15   1      421.34      369.80     48.87 o 
   2 -15   1       28.46        5.11     39.39 o 
   3 -15   1        7.31       34.28     45.95 o 
  -6 -14   1       85.45       72.21     37.20 o 
  -5 -14   1      353.41      285.19     37.93 o 
  -4 -14   1      354.67      320.93     36.47 o 
  -3 -14   1     1323.88     1172.39     35.84 o 
  -2 -14   1      266.57      246.53     34.28 o 
  -1 -14   1      252.42      286.65     37.20 o 
   0 -14   1      329.15      318.74     40.12 o 
   1 -14   1       46.92       43.76     34.28 o 
   2 -14   1       59.27       47.41     33.55 o 
   3 -14   1       71.49      153.17     43.03 o 
   4 -14   1      661.07      689.27     53.25 o 
   5 -14   1      140.79      130.56     44.49 o 
  -7 -13   1       12.70        8.02     38.66 o 
  -6 -13   1      134.84      105.76     37.93 o 
  -5 -13   1      512.61      469.00     41.58 o 
  -4 -13   1      521.04      518.53     26.53 o 
  -3 -13   1      159.04      165.49     22.54 o 
  -2 -13   1       34.88       26.87     18.78 o 
  -1 -13   1        6.38       18.23     29.18 o 
   0 -13   1        2.08      -11.67     34.28 o 
   1 -13   1      117.94      114.04     20.85 o 
   2 -13   1        6.56        8.02     36.47 o 
   3 -13   1       23.94       19.69     32.09 o 
   4 -13   1      510.03      468.27     40.85 o 
   5 -13   1      155.81      127.64     44.49 o 
   6 -13   1      329.13      314.37     50.33 o 
  -8 -12   1      120.80      107.22     42.30 o 
  -7 -12   1      403.43      447.12     45.95 o 
  -6 -12   1      974.23     1003.64     52.52 o 
  -5 -12   1      439.78      381.47     39.39 o 
  -4 -12   1      257.76      237.34     22.61 o 
  -3 -12   1       10.39       10.46     18.03 o 
  -2 -12   1      421.38      427.46     23.46 o 
  -1 -12   1     1421.79     1466.80     51.06 o 
   0 -12   1      892.73      966.44     45.95 o 
   1 -12   1      187.32      169.10     20.37 o 
   2 -12   1        1.21       -1.38     13.50 o 
   3 -12   1      937.05     1079.29     70.02 o 
   4 -12   1     1254.38     1230.22     33.99 o 
   5 -12   1        5.05      -16.05     37.93 o 
   7 -12   1       53.72       64.92     35.01 o 
  -9 -11   1      439.56      541.94     51.06 o 
  -8 -11   1       23.65        8.02     35.74 o 
  -7 -11   1      287.95      266.23     36.47 o 
  -6 -11   1       23.43       19.69     29.91 o 
  -5 -11   1      285.48      317.28     35.74 o 
  -4 -11   1      346.53      375.67     22.54 o 
  -3 -11   1      197.77      202.58     19.85 o 
  -2 -11   1        1.61       -1.82     16.50 o 
  -1 -11   1      699.13      776.07     39.39 o 
   0 -11   1     1463.23     1441.56     31.19 o 
   1 -11   1      528.44      506.33     21.89 o 
   2 -11   1     1601.86     1633.93     87.53 o 
   3 -11   1      173.21      144.62     19.54 o 
   4 -11   1      254.02      283.98     22.39 o 
   5 -11   1     1581.80     1620.07     30.98 o 
   6 -11   1        0.09        1.00     16.43 o 
   7 -11   1        0.06        6.49     25.40 o 
   8 -11   1       25.67       20.91     26.29 o 
  -9 -10   1       67.07       63.46     37.93 o 
  -8 -10   1      267.47      285.92     39.39 o 
  -7 -10   1      866.97      920.49     48.14 o 
  -6 -10   1      442.21      462.43     37.93 o 
  -5 -10   1      679.62      694.31     29.18 o 
  -4 -10   1       34.36       13.79     17.00 o 
  -3 -10   1       47.44       34.12     16.24 o 
  -2 -10   1     1906.14     1998.36     39.75 o 
  -1 -10   1    15394.56    15417.29     88.26 o 
   0 -10   1     3280.50     3290.73     72.94 o 
   1 -10   1      337.76      360.95     20.09 o 
   2 -10   1        2.65       14.35     15.35 o 
   3 -10   1     1260.64     1312.11     29.71 o 
   4 -10   1     2880.32     2761.60     55.04 o 
   5 -10   1       47.43       81.56     13.52 o 
   6 -10   1      232.75      196.90     15.65 o 
   7 -10   1        5.59       -6.44     18.44 o 
   8 -10   1       71.82       50.12     19.22 o 
   9 -10   1       71.08       93.65     22.46 o 
 -10  -9   1      699.46      764.40     57.62 o 
  -9  -9   1      470.53      454.82     29.43 o 
  -8  -9   1       17.40       23.47     20.24 o 
  -7  -9   1      211.14      221.73     35.01 o 
  -6  -9   1       35.18       30.63     26.26 o 
  -5  -9   1      406.81      414.92     14.95 o 
  -4  -9   1     1009.39     1018.40     17.68 o 
  -3  -9   1        2.92       14.13      7.93 o 
  -2  -9   1      241.74      252.72      7.78 o 
  -1  -9   1      854.04      910.04     23.88 o 
   0  -9   1       29.08       29.86      5.83 o 
   1  -9   1        5.83       -1.46     13.08 o 
   2  -9   1       14.77       11.82     15.32 o 
   3  -9   1      785.73      816.16     16.42 o 
   4  -9   1      126.33      151.30     13.16 o 
   5  -9   1       81.04       99.76     13.96 o 
   6  -9   1      445.23      437.81     25.06 o 
   7  -9   1      561.11      497.39     23.19 o 
   8  -9   1      472.47      528.86     24.50 o 
   9  -9   1      489.38      415.28     26.18 o 
  10  -9   1      129.68       96.43     25.14 o 
 -10  -8   1      119.90      162.28     26.99 o 
  -9  -8   1       62.56       66.10     20.88 o 
  -8  -8   1      366.66      347.00     23.78 o 
  -7  -8   1      813.24      808.70     27.48 o 
  -6  -8   1     3301.50     3301.18     68.93 o 
  -5  -8   1     1587.93     1656.94     30.20 o 
  -4  -8   1      345.83      372.92     17.66 o 
  -3  -8   1       40.09       35.35      6.95 o 
  -2  -8   1     3419.15     3387.83     26.00 o 
  -1  -8   1     8485.62     8017.07     42.21 o 
   0  -8   1     1495.30     1417.21     13.42 o 
   1  -8   1       15.71       15.62      6.71 o 
   2  -8   1       25.50       21.88     15.32 o 
   3  -8   1        7.88        7.29      7.80 o 
   4  -8   1     1394.29     1268.09     13.58 o 
   5  -8   1     1596.26     1752.53     24.05 o 
   6  -8   1      735.61      639.62     19.30 o 
   7  -8   1      121.92      135.45     21.89 o 
   8  -8   1      447.20      376.71     26.04 o 
   9  -8   1       96.23       53.69     19.08 o 
  10  -8   1      553.97      553.19     38.24 o 
 -11  -7   1       36.09       34.84     26.10 o 
 -10  -7   1      108.45      136.44     26.11 o 
  -9  -7   1        0.83        0.55     22.07 o 
  -8  -7   1      133.30      116.06     20.85 o 
  -7  -7   1       15.82       27.08     12.28 o 
  -6  -7   1       57.80       56.50     11.05 o 
  -5  -7   1       69.07       72.41     11.11 o 
  -4  -7   1     1146.69     1202.53     22.96 o 
  -3  -7   1     1605.52     1732.54     15.44 o 
  -2  -7   1     1604.18     1773.57     18.10 o 
  -1  -7   1      972.50      991.23     21.15 o 
   0  -7   1     1069.33      979.64     10.54 o 
   1  -7   1      378.35      470.09     12.12 o 
   2  -7   1       75.95      102.57     12.03 o 
   3  -7   1        7.56        4.46      6.97 o 
   4  -7   1       13.31        3.59     13.62 o 
   5  -7   1      548.23      594.33     26.62 o 
   6  -7   1       64.61       74.90     13.79 o 
   7  -7   1     5142.87     5042.90     45.53 o 
   8  -7   1       64.70       95.25     15.76 o 
   9  -7   1      103.26       77.53     22.62 o 
  10  -7   1      105.97      132.84     22.38 o 
  11  -7   1       76.36       42.01     21.17 o 
 -11  -6   1      638.65      771.70     48.14 o 
 -10  -6   1       84.53       66.37     32.82 o 
  -9  -6   1       24.69       27.72     26.99 o 
  -8  -6   1      371.25      384.52     26.26 o 
  -7  -6   1     8096.66     8324.58     94.09 o 
  -6  -6   1     7464.59     7357.82     44.74 o 
  -5  -6   1     2156.95     2227.56     23.49 o 
  -4  -6   1       71.23      113.25     11.72 o 
  -3  -6   1      140.10      163.68      6.12 o 
  -2  -6   1    11812.20    12091.34    118.68 o 
  -1  -6   1     3387.70     2940.92     25.10 o 
   0  -6   1      160.32      112.93      6.11 o 
   1  -6   1      569.22      543.44     10.15 o 
   2  -6   1      314.69      341.68     10.74 o 
   3  -6   1      125.72      128.40      7.60 o 
   4  -6   1     4960.33     5148.49     38.18 o 
   5  -6   1     1957.19     2161.81     29.18 o 
   6  -6   1      571.16      577.51     17.39 o 
   7  -6   1        1.00        5.22     16.47 o 
   8  -6   1       97.74       82.28     16.19 o 
   9  -6   1       18.02        8.37     15.87 o 
  10  -6   1      513.21      526.25     25.84 o 
  11  -6   1      135.71      140.97     22.16 o 
 -11  -5   1       59.15       66.37     37.93 o 
 -10  -5   1        3.36       -0.73     28.45 o 
  -9  -5   1       59.92       53.68     16.99 o 
  -8  -5   1     5192.23     5348.59     77.32 o 
  -7  -5   1       20.11       24.15      9.07 o 
  -6  -5   1      279.77      254.47      8.75 o 
  -5  -5   1     2872.99     2862.84     14.88 o 
  -4  -5   1     3034.01     3192.41     21.69 o 
  -3  -5   1       17.69       37.57      4.60 o 
  -2  -5   1     5307.31     5404.75     78.56 o 
  -1  -5   1      106.97       99.28      6.80 o 
   0  -5   1     1328.03     1321.52     15.10 o 
   1  -5   1     3185.18     3318.41     37.73 o 
   2  -5   1       42.65       55.69      7.43 o 
   3  -5   1      208.89      194.96      6.08 o 
   4  -5   1      539.19      652.20     18.23 o 
   5  -5   1      873.04      869.07     31.73 o 
   6  -5   1     3558.83     3562.97     73.67 o 
   7  -5   1    12310.50    11887.94    121.97 o 
   8  -5   1     2417.17     2606.79     34.68 o 
   9  -5   1        5.64       -0.16     16.06 o 
  10  -5   1      142.15       97.98     19.52 o 
  11  -5   1      483.55      446.23     31.64 o 
 -12  -4   1      266.25      262.58     46.68 o 
 -11  -4   1      426.28      464.62     42.30 o 
 -10  -4   1       20.93       23.77     19.29 o 
  -9  -4   1        3.96       18.35     16.41 o 
  -8  -4   1     1130.21     1136.89     20.82 o 
  -7  -4   1     4269.23     4271.26     32.30 o 
  -6  -4   1    11280.88    11295.93    106.11 o 
  -5  -4   1      154.09      145.37      5.48 o 
  -4  -4   1      300.23      315.14      7.73 o 
  -3  -4   1      404.42      439.66      6.69 o 
  -2  -4   1     8781.16     8628.48    116.51 o 
  -1  -4   1      422.22      439.19      7.56 o 
   0  -4   1      985.53     1108.46     27.79 o 
   1  -4   1     1436.37     1412.32     16.62 o 
   2  -4   1        0.22        3.06      7.68 o 
   3  -4   1     1334.50     1142.23     26.26 o 
   4  -4   1      206.54      200.95     11.83 o 
   5  -4   1       14.71       19.24     12.09 o 
   6  -4   1      435.24      474.93     16.21 o 
   7  -4   1     1121.93     1165.21     23.59 o 
   8  -4   1      612.48      642.16     21.16 o 
   9  -4   1       17.74       13.53     16.15 o 
  10  -4   1       99.89      113.39     18.19 o 
  11  -4   1      107.88      109.97     20.94 o 
  12  -4   1        4.70       -9.32     26.29 o 
 -12  -3   1        9.39        9.48     41.58 o 
 -11  -3   1      148.43      100.66     32.09 o 
 -10  -3   1      210.28      225.71     23.44 o 
  -9  -3   1      976.46      973.17     21.97 o 
  -8  -3   1     4378.56     4399.17     37.61 o 
  -7  -3   1     2027.04     2186.66     19.11 o 
  -6  -3   1      329.45      391.19     10.20 o 
  -5  -3   1     1480.07     1445.63     22.17 o 
  -4  -3   1       51.35       34.62      4.47 o 
  -3  -3   1        8.69        8.10      4.77 o 
  -2  -3   1     4501.20     4154.90     34.00 o 
  -1  -3   1    13277.23    13690.73     95.95 o 
   0  -3   1       95.12      136.84      4.84 o 
   1  -3   1      111.89       65.66      4.56 o 
   2  -3   1     6050.86     6202.61     86.80 o 
   3  -3   1     2444.03     2448.29     23.05 o 
   4  -3   1      193.92      241.71     12.35 o 
   5  -3   1     2558.33     2614.81     30.74 o 
   6  -3   1     5995.79     5686.66     45.39 o 
   7  -3   1     8983.02     8697.66     58.75 o 
   8  -3   1      712.20      699.19     15.58 o 
   9  -3   1      509.32      491.58     22.34 o 
  10  -3   1        2.92        2.73     17.24 o 
  11  -3   1      311.68      345.62     26.30 o 
  12  -3   1      595.50      637.25     35.71 o 
 -12  -2   1      579.53      651.35     55.43 o 
 -11  -2   1      334.70      319.47     39.39 o 
 -10  -2   1       52.97       46.06     15.74 o 
  -9  -2   1      145.14      139.95     15.05 o 
  -8  -2   1      185.98      187.10     14.46 o 
  -7  -2   1     2649.15     2666.52     28.53 o 
  -6  -2   1     6404.61     6327.23     59.20 o 
  -5  -2   1      581.73      491.62      9.90 o 
  -4  -2   1      307.70      281.95      9.37 o 
  -3  -2   1      219.05      255.47      6.22 o 
  -2  -2   1     5437.43     5802.12     34.69 o 
  -1  -2   1    18587.33    19093.28    181.18 o 
   0  -2   1      818.81      856.42      7.51 o 
   1  -2   1     6072.80     5743.11     86.80 o 
   2  -2   1     2803.18     2886.60     23.14 o 
   3  -2   1      428.16      422.32     16.78 o 
   4  -2   1     3845.07     3958.11     32.09 o 
   5  -2   1      487.91      455.74     10.20 o 
   6  -2   1      416.05      429.95     11.68 o 
   7  -2   1     1308.97     1376.75     19.42 o 
   8  -2   1      191.48      184.60     11.66 o 
   9  -2   1      132.36       93.37     16.61 o 
  10  -2   1      122.77       83.93     17.96 o 
  11  -2   1      100.97      130.46     23.78 o 
  12  -2   1       24.00       31.33     26.99 o 
 -12  -1   1       12.07       36.47     40.12 o 
 -11  -1   1       40.44       62.94     25.53 o 
 -10  -1   1      148.06      156.59     21.70 o 
  -9  -1   1     3925.80     4063.97     41.94 o 
  -8  -1   1     4414.13     4469.33     40.14 o 
  -7  -1   1        3.47        8.04     10.98 o 
  -6  -1   1       27.50       20.03     11.08 o 
  -5  -1   1      259.65      230.66      9.74 o 
  -4  -1   1      129.29      160.32      8.40 o 
  -3  -1   1      689.01      599.63      8.54 o 
  -2  -1   1     1481.51     1623.70     17.14 o 
  -1  -1   1      998.17     1399.67     11.67 o 
   1  -1   1    12976.31    13295.33     45.22 o 
   2  -1   1    48410.92    49100.63    326.99 o 
   3  -1   1     1154.79     1026.98     22.61 o 
   4  -1   1       88.51       84.87     11.31 o 
   5  -1   1      974.03     1079.71     53.25 o 
   6  -1   1      662.70      585.38     19.00 o 
   7  -1   1      688.83      609.88     21.15 o 
   8  -1   1     1339.45     1294.29     25.13 o 
   9  -1   1      495.57      462.70     16.07 o 
  10  -1   1      188.98      163.73     18.55 o 
  11  -1   1      777.11      785.51     32.67 o 
  12  -1   1     1338.26     1327.58     41.69 o 
 -12   0   1       84.71      107.75     26.29 o 
 -11   0   1      433.18      408.65     27.20 o 
 -10   0   1       44.12       33.82     21.31 o 
  -9   0   1      779.97      827.72     23.53 o 
  -8   0   1      111.93      122.88     14.95 o 
  -7   0   1      488.35      483.58     19.58 o 
  -6   0   1       34.13       34.87     11.92 o 
  -5   0   1       57.68       48.49     10.83 o 
  -4   0   1       64.02       58.00     10.21 o 
  -3   0   1      551.41      548.16     12.86 o 
  -2   0   1     2446.77     2432.80     19.58 o 
  -1   0   1      117.52      146.61      6.56 o 
   2   0   1     1015.16      920.46     12.54 o 
   3   0   1     1087.48     1063.61     10.81 o 
   4   0   1       21.05       15.28      9.28 o 
   5   0   1     1651.55     1698.59     30.63 o 
   6   0   1      338.38      356.48     20.06 o 
   7   0   1       40.43       33.02     14.01 o 
   8   0   1       70.31       74.03     14.37 o 
   9   0   1      374.99      391.29     19.61 o 
  10   0   1      452.43      439.59     26.46 o 
  11   0   1      285.62      339.69     26.06 o 
  12   0   1        2.21       21.98     28.81 o 
 -12   1   1      229.52      245.35     26.80 o 
 -11   1   1       48.36       44.33     23.65 o 
 -10   1   1      160.97      158.18     23.98 o 
  -9   1   1     6195.48     6220.06     64.69 o 
  -8   1   1     4032.94     4053.38     40.72 o 
  -7   1   1      142.10      111.89     15.89 o 
  -6   1   1      107.23      119.74     11.35 o 
  -5   1   1      755.54      706.52     15.25 o 
  -4   1   1     1026.26     1085.13     19.00 o 
  -3   1   1       58.57       46.86      8.25 o 
  -2   1   1      481.49      350.30      6.78 o 
  -1   1   1      216.12      342.10      7.74 o 
   1   1   1    29642.52    28731.63    277.17 o 
   2   1   1    47343.64    46806.77    195.44 o 
   3   1   1      363.71      443.15      6.52 o 
   4   1   1     1913.50     2156.00     15.44 o 
   5   1   1      395.52      453.98     11.79 o 
   6   1   1       60.66       82.65      9.74 o 
   7   1   1     1598.41     1435.87     22.72 o 
   8   1   1     1253.10     1159.18     29.18 o 
   9   1   1       14.59       12.34     17.33 o 
  10   1   1        5.78       -3.78     18.57 o 
  11   1   1      275.66      248.20     24.81 o 
  12   1   1      966.50      975.19     59.08 o 
 -12   2   1      118.42      125.70     27.32 o 
 -11   2   1      580.43      461.54     30.67 o 
 -10   2   1      137.07      102.11     24.01 o 
  -9   2   1       87.51      106.27     22.62 o 
  -8   2   1     1022.28     1006.21     29.63 o 
  -7   2   1        6.84        2.08     10.21 o 
  -6   2   1     1684.52     1695.28     24.07 o 
  -5   2   1      471.90      487.46     16.93 o 
  -4   2   1      630.79      579.14     20.42 o 
  -3   2   1      558.74      636.15     12.38 o 
  -2   2   1     1103.45     1335.56     12.38 o 
  -1   2   1    11017.16    11877.93    113.86 o 
   0   2   1      100.92       97.20      6.06 o 
   1   2   1       90.27       66.05      5.78 o 
   2   2   1      251.81      270.25     10.58 o 
   3   2   1     1105.03     1063.62      7.72 o 
   4   2   1     5873.67     5840.65     42.24 o 
   5   2   1     1559.97     1478.37     14.90 o 
   6   2   1      605.51      595.73      9.49 o 
   7   2   1       70.07       54.55      6.96 o 
   8   2   1        2.07        2.59     13.31 o 
   9   2   1      356.91      315.39     20.63 o 
  10   2   1      727.65      700.17     26.99 o 
  11   2   1      168.31      172.87     40.85 o 
  12   2   1        9.68       20.42     39.39 o 
 -12   3   1      175.05      225.39     28.11 o 
 -11   3   1       16.12       11.69     23.71 o 
 -10   3   1      293.12      257.52     32.46 o 
  -9   3   1       34.90       38.74     21.52 o 
  -8   3   1    11368.26    11555.04     86.06 o 
  -7   3   1     2999.94     2918.62     33.36 o 
  -6   3   1      144.06      119.41     12.34 o 
  -5   3   1     2833.57     2893.89     39.02 o 
  -4   3   1     1130.68      986.17     17.52 o 
  -3   3   1       90.32      194.26     15.01 o 
  -2   3   1      916.16     1007.44     17.06 o 
  -1   3   1     2664.05     2823.30     20.21 o 
   0   3   1     2565.43     2618.03     13.10 o 
   1   3   1    10159.32    10701.38     76.47 o 
   2   3   1      353.43      365.33      7.68 o 
   3   3   1     1717.09     1855.90     12.11 o 
   4   3   1      281.53      295.35      5.39 o 
   5   3   1     1191.55     1072.18     11.60 o 
   6   3   1     1245.10     1277.67     18.69 o 
   7   3   1     3028.26     2847.81     28.30 o 
   8   3   1      641.78      651.62     16.81 o 
   9   3   1      499.22      487.10     22.13 o 
  10   3   1        1.94        5.11     32.82 o 
  11   3   1       53.16       33.55     36.47 o 
  12   3   1      246.51      277.90     44.49 o 
 -11   4   1       97.44      134.37     29.54 o 
 -10   4   1      167.25       95.64     25.34 o 
  -9   4   1       81.83       91.85     21.37 o 
  -8   4   1     1553.34     1592.55     29.16 o 
  -7   4   1     1390.70     1431.28     25.40 o 
  -6   4   1      112.61      124.35      6.42 o 
  -5   4   1       18.00       23.17     10.79 o 
  -4   4   1     1255.34     1186.41     18.88 o 
  -3   4   1       53.55       52.06      7.83 o 
  -2   4   1      353.45      398.27      6.71 o 
  -1   4   1      316.68      367.24      7.51 o 
   0   4   1     8807.35     8391.25     61.96 o 
   1   4   1      347.89      280.71      7.09 o 
   2   4   1       48.22       53.73      6.85 o 
   3   4   1     3109.86     3121.02     20.68 o 
   4   4   1     1403.43     1402.52     11.13 o 
   5   4   1     2610.90     2598.20     17.40 o 
   6   4   1      413.58      419.29     12.05 o 
   7   4   1        6.86        7.29     15.32 o 
   8   4   1      395.01      353.02     19.26 o 
   9   4   1       14.33       16.05     24.80 o 
  10   4   1     1439.22     1430.33     54.70 o 
  11   4   1      672.64      636.03     48.14 o 
  12   4   1       46.74       35.74     41.58 o 
 -11   5   1        9.84        6.05     26.01 o 
 -10   5   1       37.47       37.21     21.92 o 
  -9   5   1       12.79       45.88     21.89 o 
  -8   5   1     3743.97     3634.10     57.31 o 
  -7   5   1     5505.00     5474.69     59.31 o 
  -6   5   1      350.17      355.98     14.68 o 
  -5   5   1      673.64      720.91     18.04 o 
  -4   5   1     3938.22     3706.55     32.46 o 
  -3   5   1     3653.88     3684.47     25.77 o 
  -2   5   1    11832.60    12214.84     93.73 o 
  -1   5   1       98.67       72.02      4.73 o 
   0   5   1       54.23       42.34      5.63 o 
   1   5   1     1641.62     1792.27     14.36 o 
   2   5   1       30.11       23.22      3.63 o 
   3   5   1     2712.61     2795.25     28.45 o 
   4   5   1     5474.11     5533.39     26.70 o 
   5   5   1      868.60      842.37     15.97 o 
   6   5   1     1596.07     1606.62     39.75 o 
   7   5   1     1362.62     1356.67     29.91 o 
   8   5   1      238.08      222.99     17.27 o 
   9   5   1       42.15       53.25     29.18 o 
  10   5   1        3.28       20.42     29.18 o 
  11   5   1       90.10       53.97     30.63 o 
  12   5   1       96.95       80.96     35.74 o 
 -11   6   1      266.15      293.74     31.69 o 
 -10   6   1      212.86      229.42     25.79 o 
  -9   6   1      119.88      106.68     23.46 o 
  -8   6   1      143.14      124.17     15.88 o 
  -7   6   1     2394.56     2460.86     40.55 o 
  -6   6   1     2725.97     2847.61     33.37 o 
  -5   6   1     3854.87     3988.75     84.61 o 
  -4   6   1     1338.15     1426.52     19.70 o 
  -3   6   1      257.26      320.14      7.53 o 
  -2   6   1      590.55      721.08     10.79 o 
  -1   6   1     3031.45     2993.25     18.66 o 
   0   6   1     2448.67     2082.19     37.36 o 
   1   6   1     1281.47     1180.01     11.85 o 
   2   6   1      324.20      364.28      7.57 o 
   3   6   1        4.45       19.09      6.87 o 
   4   6   1     3130.29     3035.27     32.94 o 
   5   6   1     6246.35     6269.31     40.10 o 
   6   6   1     3495.43     3501.53     30.88 o 
   7   6   1       61.50       65.65     13.86 o 
   8   6   1      133.80      134.21     26.26 o 
   9   6   1      183.52      126.18     29.18 o 
  10   6   1      687.44      724.28     41.58 o 
  11   6   1      659.28      633.84     45.22 o 
  12   6   1       12.98       14.59     40.12 o 
 -10   7   1       42.85       34.07     25.77 o 
  -9   7   1      172.14      203.41     27.35 o 
  -8   7   1     1150.99     1021.79     34.89 o 
  -7   7   1      451.06      410.78     23.71 o 
  -6   7   1      757.88      812.39     30.05 o 
  -5   7   1      277.00      321.24     13.11 o 
  -4   7   1     1207.08     1200.34     24.36 o 
  -3   7   1      180.64      153.06      6.99 o 
  -2   7   1      753.75      859.74     18.32 o 
  -1   7   1      174.66      194.91      7.10 o 
   0   7   1        1.03       -0.08      9.64 o 
   1   7   1      115.08      157.42      8.95 o 
   2   7   1     2017.81     2224.24     18.85 o 
   3   7   1      891.77      934.57     13.00 o 
   4   7   1     1960.20     1933.44     19.60 o 
   5   7   1      924.75      980.57     12.01 o 
   6   7   1      829.12      792.98     12.24 o 
   8   7   1       18.18       22.61     23.34 o 
   9   7   1       67.88       76.59     28.45 o 
  10   7   1       30.72       29.91     28.45 o 
  11   7   1       14.04       10.94     32.82 o 
 -10   8   1      481.93      483.79     35.30 o 
  -9   8   1      254.65      210.38     28.59 o 
  -8   8   1       31.07       13.51     21.92 o 
  -7   8   1       23.68       10.02     19.73 o 
  -6   8   1      843.58      866.17     29.90 o 
  -5   8   1     1900.25     1935.99     22.73 o 
  -4   8   1      627.46      629.11     16.59 o 
  -3   8   1     1645.04     1730.04     14.06 o 
  -2   8   1      841.96      991.20     14.89 o 
  -1   8   1     2896.91     2961.75     28.81 o 
   0   8   1     6230.51     6005.09     44.73 o 
   1   8   1      997.57     1044.51     16.10 o 
   2   8   1      539.14      461.35     11.76 o 
   3   8   1      647.22      702.24     11.58 o 
   4   8   1      299.51      274.97     10.42 o 
   5   8   1     5630.03     5516.45     26.39 o 
   6   8   1     1490.81     1498.67     29.27 o 
   7   8   1      128.02      161.20     31.36 o 
   8   8   1      285.22      279.28     22.43 o 
   9   8   1       88.71       68.56     27.72 o 
  10   8   1      564.96      649.89     42.30 o 
  11   8   1      145.36      127.64     35.01 o 
  -9   9   1      190.57      198.94     28.35 o 
  -8   9   1       53.21       21.15     22.74 o 
  -7   9   1      139.68       98.70     22.78 o 
  -6   9   1      426.96      399.24     24.88 o 
  -5   9   1       42.77       42.94     15.89 o 
  -4   9   1     1091.34     1235.59     22.71 o 
  -3   9   1       84.08       66.04      8.85 o 
  -2   9   1      586.63      593.41     20.19 o 
  -1   9   1      793.11      956.19     32.46 o 
   0   9   1       82.84       84.80     13.49 o 
   1   9   1       84.07       68.34     11.37 o 
   2   9   1       11.63       10.94     12.89 o 
   3   9   1       11.13        3.10      4.15 o 
   4   9   1      167.89      169.24      9.34 o 
   5   9   1      744.19      798.65     16.33 o 
   6   9   1        0.44        7.11     14.80 o 
   7   9   1     1276.21     1231.21     48.87 o 
   8   9   1      174.54      193.01     21.31 o 
   9   9   1      184.64      235.38     24.18 o 
  10   9   1       68.44      110.14     40.85 o 
  -9  10   1      139.66      147.63     28.76 o 
  -8  10   1      131.88      113.13     26.29 o 
  -7  10   1      799.30      757.26     32.24 o 
  -6  10   1      201.31      259.79     23.13 o 
  -5  10   1      512.06      530.79     19.90 o 
  -4  10   1      223.74      242.30     16.71 o 
  -3  10   1      147.22      149.24     10.01 o 
  -2  10   1      510.71      516.68     16.31 o 
  -1  10   1     6626.66     6732.14     54.04 o 
   0  10   1    15740.51    15537.66     79.47 o 
   1  10   1     4195.11     4246.92     36.67 o 
   2  10   1      534.59      480.50     23.71 o 
   3  10   1      496.09      452.62     20.11 o 
   4  10   1     1124.29     1168.45     26.90 o 
   5  10   1     2747.51     2805.79     38.19 o 
   6  10   1      598.05      583.51     37.20 o 
   7  10   1        8.93       13.86     30.63 o 
   8  10   1      159.04      140.04     35.74 o 
   9  10   1       13.52       24.07     32.09 o 
  10  10   1      552.70      522.97     50.33 o 
  -8  11   1       84.67      104.30     43.03 o 
  -7  11   1      175.36      184.38     27.62 o 
  -6  11   1       35.24       44.38     22.62 o 
  -5  11   1      123.80      177.15     22.94 o 
  -4  11   1       15.00       19.16     19.21 o 
  -3  11   1      184.84      217.61     20.55 o 
  -2  11   1       28.55       24.21     13.25 o 
  -1  11   1       66.81       65.64     13.28 o 
   0  11   1        0.04       27.98     14.55 o 
   1  11   1      431.08      412.53     29.18 o 
   2  11   1     1163.09     1126.65     33.55 o 
   3  11   1      903.23      867.03     25.79 o 
   4  11   1     2099.82     2192.35     81.69 o 
   5  11   1      259.30      211.52     31.36 o 
   6  11   1        0.59       10.21     29.91 o 
   7  11   1        1.63       22.61     33.55 o 
   8  11   1     1008.19     1172.13     57.62 o 
   9  11   1      831.63      840.99     54.70 o 
  -7  12   1       26.50       12.40     40.85 o 
  -6  12   1      870.89     1042.63     35.78 o 
  -5  12   1     1376.46     1422.91     38.00 o 
  -4  12   1      258.63      326.90     24.22 o 
  -3  12   1       80.63       79.50     19.06 o 
  -2  12   1      163.93      123.52     17.25 o 
  -1  12   1      637.33      616.66     20.63 o 
   0  12   1     2313.47     2278.19     32.66 o 
   1  12   1       73.00       50.83     19.00 o 
   2  12   1      118.67      115.16     16.93 o 
   3  12   1        0.24        1.00     15.67 o 
   4  12   1     1859.02     1809.90     35.49 o 
   5  12   1      177.09      190.37     30.63 o 
   6  12   1      271.52      300.51     35.74 o 
   7  12   1      107.92       87.53     35.01 o 
   8  12   1        7.67       25.53     37.93 o 
  -6  13   1       11.46       -1.35     25.77 o 
  -5  13   1       11.28       34.28     33.55 o 
  -4  13   1        1.92        5.32     21.29 o 
  -3  13   1      379.76      412.13     22.51 o 
  -2  13   1       94.54       94.76     22.60 o 
  -1  13   1      285.16      301.98     19.15 o 
   0  13   1      210.38      197.48     18.29 o 
   1  13   1       82.02       65.66     20.09 o 
   2  13   1        9.41       13.11     16.65 o 
   3  13   1      319.55      366.69     25.16 o 
   4  13   1       37.10       44.21     18.82 o 
   5  13   1      104.61       83.15     29.91 o 
   6  13   1      145.94      136.40     34.28 o 
   7  13   1      342.46      384.39     41.58 o 
  -5  14   1      822.37      840.71     38.42 o 
  -4  14   1       48.95       -0.73     39.39 o 
  -3  14   1      441.47      361.78     44.49 o 
  -2  14   1      388.12      364.03     27.16 o 
  -1  14   1      723.55      713.44     31.72 o 
   0  14   1      397.37      441.60     22.38 o 
   1  14   1      125.38      109.84     22.68 o 
   2  14   1      601.02      585.50     34.28 o 
   3  14   1      288.29      229.03     32.82 o 
   5  14   1       77.34       98.47     31.36 o 
   6  14   1       93.28       75.86     35.74 o 
  -3  15   1       36.74       33.55     35.01 o 
  -2  15   1       96.63       86.07     35.74 o 
  -1  15   1       56.33       43.76     41.58 o 
   0  15   1       27.85        6.56     39.39 o 
   1  15   1       85.43       87.12     28.08 o 
   2  15   1       74.01       76.80     25.01 o 
   3  15   1      470.88      554.15     45.59 o 
  -4 -15   2       40.18       51.06     35.01 o 
  -3 -15   2      105.89       84.61     35.74 o 
  -2 -15   2       78.01       48.87     38.66 o 
  -1 -15   2      287.81      359.59     40.85 o 
   0 -15   2      189.54      189.64     37.93 o 
   1 -15   2       69.78      115.97     43.03 o 
   2 -15   2        0.71      -13.13     40.85 o 
   3 -15   2       61.45       32.82     43.76 o 
  -5 -14   2       55.88       60.54     34.28 o 
  -4 -14   2       14.31       32.09     33.55 o 
  -3 -14   2      803.93      727.54     32.23 o 
  -2 -14   2      634.39      664.47     47.41 o 
  -1 -14   2      271.01      319.47     38.66 o 
   0 -14   2       88.01      115.24     39.39 o 
   1 -14   2        0.76       16.05     33.55 o 
   2 -14   2      764.35      797.95     51.79 o 
   3 -14   2      102.44       93.36     43.03 o 
   5 -14   2       11.68       12.40     35.01 o 
  -7 -13   2        0.11       18.23     38.66 o 
  -6 -13   2       16.32       40.12     37.20 o 
  -5 -13   2        1.82        7.29     32.82 o 
  -4 -13   2      237.94      269.22     24.49 o 
  -3 -13   2       12.48        7.52     20.77 o 
  -2 -13   2      243.83      212.43     23.36 o 
  -1 -13   2      889.90      839.53     45.95 o 
   0 -13   2      980.74      990.51     50.33 o 
   1 -13   2       91.01      107.95     37.20 o 
   2 -13   2      833.43      833.69     51.79 o 
   3 -13   2       16.96        0.00     32.82 o 
   4 -13   2        7.89       36.47     33.55 o 
   5 -13   2      219.60      162.65     45.22 o 
   6 -13   2      389.65      351.57     46.68 o 
  -8 -12   2      798.66      761.48     51.79 o 
  -7 -12   2     1459.40     1651.34     64.92 o 
  -6 -12   2      402.37      401.16     40.12 o 
  -5 -12   2      376.22      320.20     39.39 o 
  -4 -12   2       34.07       20.34     19.58 o 
  -3 -12   2     2003.12     1948.81     39.39 o 
  -2 -12   2     1881.41     1964.38     41.21 o 
  -1 -12   2      157.96      194.02     32.82 o 
   0 -12   2     3113.09     3142.21     70.02 o 
   1 -12   2       20.49       21.21     17.45 o 
   2 -12   2       22.52       36.59     17.23 o 
   3 -12   2        1.75       13.13     35.01 o 
   4 -12   2      315.54      218.82     41.58 o 
   5 -12   2       14.25        0.73     35.01 o 
   7 -12   2       43.35        3.65     39.39 o 
   8 -12   2       75.91       96.28     45.22 o 
  -9 -11   2      260.65      262.58     42.30 o 
  -8 -11   2      141.25      110.14     40.85 o 
  -7 -11   2        0.67       -5.11     35.74 o 
  -6 -11   2       12.79       -8.75     32.82 o 
  -5 -11   2        6.59        8.75     26.26 o 
  -4 -11   2      510.20      530.95     25.65 o 
  -3 -11   2      349.33      323.61     21.92 o 
  -2 -11   2       62.33       58.16     18.78 o 
  -1 -11   2       62.10       62.08     18.03 o 
   0 -11   2     2551.87     2490.14     59.81 o 
   1 -11   2     4808.54     4983.35     50.45 o 
   2 -11   2      256.46      239.05     19.16 o 
   3 -11   2       13.21        8.61     15.78 o 
   4 -11   2      446.06      460.27     26.26 o 
   5 -11   2     2243.43     2275.63     68.93 o 
   6 -11   2     1502.23     1507.65     60.54 o 
   7 -11   2      747.55      913.93     55.43 o 
   8 -11   2      353.57      313.64     43.03 o 
  -9 -10   2       59.85       30.63     41.58 o 
  -8 -10   2        2.57       13.13     30.63 o 
  -7 -10   2      441.31      452.22     39.39 o 
  -6 -10   2      109.67       64.19     31.36 o 
  -5 -10   2       94.81       97.43     18.69 o 
  -4 -10   2       78.76       75.20     18.69 o 
  -3 -10   2      163.31      115.65     18.82 o 
  -2 -10   2        3.18       27.39     17.00 o 
  -1 -10   2      246.17      250.91     29.91 o 
   0 -10   2      193.39      192.56     28.45 o 
   1 -10   2       66.88       88.27     14.69 o 
   2 -10   2      583.93      547.37     21.85 o 
   3 -10   2      419.05      450.48     21.59 o 
   4 -10   2      679.57      678.93     25.10 o 
   5 -10   2        0.04       17.51     21.15 o 
   6 -10   2      424.13      461.44     25.68 o 
   7 -10   2      151.39      185.01     22.84 o 
   8 -10   2        4.99       -1.47     23.48 o 
   9 -10   2      120.11      101.80     26.78 o 
 -10  -9   2      425.49      452.95     51.79 o 
  -9  -9   2      451.02      480.30     30.13 o 
  -8  -9   2       15.51       45.49     21.31 o 
  -7  -9   2      700.55      669.88     27.10 o 
  -6  -9   2       87.25      102.84     26.99 o 
  -5  -9   2      251.04      237.95     14.28 o 
  -4  -9   2     4120.60     4055.62     45.87 o 
  -3  -9   2      101.36       53.43     17.23 o 
  -2  -9   2      689.50      590.56     21.92 o 
  -1  -9   2      851.54      841.97     23.72 o 
   0  -9   2     4130.31     4070.46     30.27 o 
   1  -9   2     9048.56     9030.32     74.72 o 
   2  -9   2     1026.80      947.86     23.60 o 
   3  -9   2        5.68        6.53     13.41 o 
   4  -9   2       21.83       20.61     14.98 o 
   5  -9   2     1274.58     1120.96     19.76 o 
   6  -9   2     5125.38     5406.92     49.58 o 
   7  -9   2       80.31      121.62     18.46 o 
   8  -9   2        7.53        6.56     19.60 o 
   9  -9   2       30.39       15.57     24.91 o 
  10  -9   2      235.70      206.73     29.91 o 
 -10  -8   2        1.30       20.00     24.35 o 
  -9  -8   2      133.09      112.85     24.09 o 
  -8  -8   2      171.84      187.23     22.96 o 
  -7  -8   2       14.05       17.40     17.51 o 
  -6  -8   2       42.41       40.40     12.15 o 
  -5  -8   2       95.33       98.99     17.17 o 
  -4  -8   2       31.72       37.87      6.04 o 
  -3  -8   2      110.92      125.62      9.10 o 
  -2  -8   2      479.44      549.16     19.85 o 
  -1  -8   2      967.04     1055.02     23.71 o 
   0  -8   2        0.12        0.88      6.52 o 
   1  -8   2      777.22      681.58     12.74 o 
   2  -8   2        7.05        9.48     13.86 o 
   3  -8   2       90.19      108.68     16.05 o 
   4  -8   2      338.03      317.08      8.73 o 
   5  -8   2     1435.47     1569.60     21.29 o 
   6  -8   2     2115.46     2129.22     33.31 o 
   7  -8   2      686.41      866.68     26.00 o 
   8  -8   2       19.93       16.24     17.94 o 
   9  -8   2      806.37      722.11     26.52 o 
  10  -8   2      118.18      103.30     26.04 o 
 -11  -7   2       62.26       62.36     28.37 o 
 -10  -7   2      643.57      712.20     34.14 o 
  -9  -7   2      627.24      642.54     29.28 o 
  -8  -7   2      362.78      393.92     24.36 o 
  -7  -7   2       13.05       18.25     12.38 o 
  -6  -7   2        2.11        3.93     12.00 o 
  -5  -7   2      901.23      814.22     12.26 o 
  -4  -7   2     6533.36     6010.50     60.59 o 
  -3  -7   2       32.59       33.21      7.34 o 
  -2  -7   2      502.99      526.78     12.37 o 
  -1  -7   2     3278.52     3585.60     36.62 o 
   0  -7   2     3774.38     3663.27     20.88 o 
   1  -7   2     2946.76     2855.48     26.99 o 
   2  -7   2     3663.23     3634.55     42.30 o 
   3  -7   2      223.06      313.64     18.23 o 
   4  -7   2       22.62       16.48      5.34 o 
   5  -7   2      703.41      589.88     14.97 o 
   6  -7   2     4581.43     4712.24     35.49 o 
   7  -7   2     6227.02     6637.15     66.01 o 
   8  -7   2      180.19      175.72     14.87 o 
   9  -7   2     1005.36     1083.05     29.31 o 
  10  -7   2      339.09      307.14     23.36 o 
  11  -7   2      131.52      115.35     27.68 o 
 -11  -6   2       15.22       12.76     24.61 o 
 -10  -6   2        3.33       -5.11     29.91 o 
  -9  -6   2       13.57        9.48     26.26 o 
  -8  -6   2       20.68       19.90     13.77 o 
  -7  -6   2      377.53      371.45     21.36 o 
  -6  -6   2       24.54       17.02      6.52 o 
  -5  -6   2      420.51      389.67     17.58 o 
  -4  -6   2      987.88      976.56     12.91 o 
  -3  -6   2       69.92       50.54     11.35 o 
  -2  -6   2     4597.03     4666.95     44.49 o 
  -1  -6   2      909.90      900.80     19.81 o 
   0  -6   2        5.39       33.37      7.88 o 
   1  -6   2      252.47      270.86      9.24 o 
   2  -6   2      743.84      822.75     20.42 o 
   3  -6   2      313.31      330.41     18.23 o 
   4  -6   2     4286.53     4204.94     54.70 o 
   5  -6   2     2099.22     2097.53     50.69 o 
   6  -6   2        3.54        1.59     12.34 o 
   7  -6   2     2106.31     2338.60     38.01 o 
   8  -6   2       13.80       16.67     14.34 o 
   9  -6   2     2135.01     2015.69     29.40 o 
  10  -6   2      281.13      309.31     19.37 o 
  11  -6   2       13.54       16.22     26.45 o 
 -11  -5   2       12.90       40.85     32.82 o 
 -10  -5   2      333.01      442.01     40.85 o 
  -9  -5   2     1670.12     1627.42     35.04 o 
  -8  -5   2        8.87       25.92     16.29 o 
  -7  -5   2       47.28       48.64      9.84 o 
  -6  -5   2      220.01      261.54     10.76 o 
  -5  -5   2     3457.27     3259.65     20.87 o 
  -4  -5   2    11231.12    11002.01     44.67 o 
  -3  -5   2     1581.02     1715.99     26.07 o 
  -2  -5   2    19316.18    19718.35     72.46 o 
  -1  -5   2      244.83      258.62     12.63 o 
   0  -5   2      307.50      309.95      8.58 o 
   1  -5   2        8.21        8.91      5.91 o 
   2  -5   2     1450.22     1365.42     23.34 o 
   3  -5   2      138.13      143.69     14.59 o 
   4  -5   2      648.04      609.04     24.07 o 
   5  -5   2     2627.88     2520.80     40.12 o 
   6  -5   2     3180.04     3356.60    113.42 o 
   7  -5   2     5139.12     5322.17     51.53 o 
   8  -5   2      140.30      181.54     15.13 o 
   9  -5   2      201.72      234.18     16.17 o 
  10  -5   2      124.10      100.44     16.50 o 
  11  -5   2       92.55       66.46     21.23 o 
  12  -5   2      182.54      266.23     46.68 o 
 -11  -4   2        0.48       16.05     38.66 o 
 -10  -4   2      271.75      241.26     40.12 o 
  -9  -4   2       80.75       71.99     17.74 o 
  -8  -4   2      245.61      229.97     14.22 o 
  -7  -4   2       28.99       24.71     10.60 o 
  -6  -4   2     1967.78     2148.57     26.11 o 
  -5  -4   2      647.03      633.15     12.11 o 
  -4  -4   2      385.65      454.43      8.99 o 
  -3  -4   2     2018.40     1738.20     17.52 o 
  -2  -4   2      259.98      284.16     12.62 o 
  -1  -4   2    28418.54    27438.75    163.02 o 
   0  -4   2       11.81        6.35      7.40 o 
   1  -4   2     2348.41     2482.80     21.88 o 
   2  -4   2       21.84       26.26     10.94 o 
   3  -4   2     1024.06     1086.79     26.26 o 
   4  -4   2      683.31      547.98     21.88 o 
   5  -4   2     1300.84     1233.48     23.05 o 
   6  -4   2      142.01      143.72     15.24 o 
   7  -4   2      941.20      955.63     21.61 o 
   8  -4   2     7340.92     7283.75     60.53 o 
   9  -4   2     1361.07     1311.97     23.46 o 
  10  -4   2      607.14      651.36     24.11 o 
  11  -4   2        3.08        4.11     18.69 o 
  12  -4   2       77.24       98.18     28.57 o 
 -12  -3   2        0.92       11.67     39.39 o 
 -11  -3   2       43.94       50.85     23.29 o 
 -10  -3   2      315.30      326.23     25.40 o 
  -9  -3   2      992.20      943.83     22.45 o 
  -8  -3   2      408.24      426.03     16.84 o 
  -7  -3   2      508.12      505.24     15.83 o 
  -6  -3   2       50.68       45.35     10.87 o 
  -5  -3   2     1701.44     1465.47     16.41 o 
  -4  -3   2      228.08      221.05      6.47 o 
  -3  -3   2      415.19      417.88      8.40 o 
  -2  -3   2     2895.53     3071.03     29.37 o 
  -1  -3   2    25580.30    25942.11    255.96 o 
   0  -3   2     4250.69     4347.30     39.85 o 
   1  -3   2      915.69     1143.90     16.73 o 
   2  -3   2      181.45      248.83     11.67 o 
   3  -3   2     2018.74     2209.32     34.28 o 
   4  -3   2       66.78       73.53     11.01 o 
   5  -3   2      967.08     1042.55     10.81 o 
   6  -3   2     1567.79     1692.69     26.70 o 
   7  -3   2      881.60      837.90     13.51 o 
   8  -3   2      557.84      552.90     13.17 o 
   9  -3   2       30.29       13.45     16.62 o 
  10  -3   2       87.14      112.78     15.72 o 
  11  -3   2        9.22       10.45     18.51 o 
  12  -3   2       37.67       27.42     26.29 o 
 -12  -2   2      539.58      488.69     51.79 o 
 -11  -2   2        5.83       -5.76     23.98 o 
 -10  -2   2      158.14      144.61     17.10 o 
  -9  -2   2       59.76       63.52     14.23 o 
  -8  -2   2        1.75       20.72     12.65 o 
  -7  -2   2     3860.42     3749.45     34.30 o 
  -6  -2   2     2686.77     2615.08     39.02 o 
  -5  -2   2        2.57        7.86      9.11 o 
  -4  -2   2      779.86      841.25     12.70 o 
  -3  -2   2       11.65       15.26      5.67 o 
  -2  -2   2        9.40       27.24      8.18 o 
  -1  -2   2    45045.15    44529.84    317.02 o 
   0  -2   2    10183.51    10975.20     84.97 o 
   1  -2   2    17585.92    17250.81     69.29 o 
   2  -2   2    12306.91    13484.97     65.65 o 
   3  -2   2      319.65      318.86      6.87 o 
   4  -2   2     5204.68     4570.18     36.10 o 
   5  -2   2      254.06      207.73      8.53 o 
   6  -2   2      373.65      465.02     11.54 o 
   7  -2   2     1180.85     1185.20     18.28 o 
   8  -2   2     1319.27     1285.75     18.87 o 
   9  -2   2      746.68      689.53     23.78 o 
  10  -2   2      443.98      445.34     22.28 o 
  11  -2   2      160.17      169.50     21.23 o 
  12  -2   2      397.73      331.87     42.30 o 
 -12  -1   2       50.51       97.01     44.49 o 
 -11  -1   2      190.12      143.03     23.14 o 
 -10  -1   2      536.00      597.53     23.41 o 
  -9  -1   2     1193.62     1135.48     26.11 o 
  -8  -1   2        2.53       11.88     13.81 o 
  -7  -1   2        0.71        2.96     11.85 o 
  -6  -1   2       87.84      107.84     14.95 o 
  -5  -1   2      730.08      727.42     17.96 o 
  -4  -1   2     1078.19     1030.17     17.08 o 
  -3  -1   2     3285.56     3221.01     22.95 o 
  -2  -1   2     1042.15     1109.12     12.95 o 
  -1  -1   2     4541.51     4423.77     37.93 o 
   0  -1   2     4168.89     4034.24     20.37 o 
   1  -1   2     8172.77     7629.42     39.39 o 
   2  -1   2     3674.07     3756.36     20.06 o 
   3  -1   2    17386.84    17518.64     51.78 o 
   4  -1   2    16377.97    16628.56     72.96 o 
   5  -1   2     2547.75     2624.79     21.74 o 
   6  -1   2      338.04      403.21     17.05 o 
   7  -1   2     1595.97     1635.45     23.93 o 
   8  -1   2      172.53      158.97      9.86 o 
   9  -1   2       48.74       39.87      9.48 o 
  10  -1   2       17.03       15.88     16.85 o 
  11  -1   2       89.23       82.70     19.64 o 
  12  -1   2      515.53      525.89     49.60 o 
 -12   0   2      836.54      926.33     55.43 o 
 -11   0   2       26.46       41.15     23.74 o 
 -10   0   2       96.77       67.93     17.48 o 
  -9   0   2      509.09      466.60     20.36 o 
  -8   0   2     1704.33     1671.05     28.15 o 
  -7   0   2     3605.09     3587.11     89.35 o 
  -6   0   2     1665.42     1624.39     27.84 o 
  -5   0   2       10.59        0.28     10.79 o 
  -4   0   2     1214.68     1200.94     19.85 o 
  -3   0   2      645.00      727.20     20.42 o 
  -2   0   2     5959.72     6777.50     47.41 o 
  -1   0   2    51289.89    51257.25    295.89 o 
   0   0   2    21659.25    21056.04    208.61 o 
   1   0   2      649.93      622.28      5.87 o 
   2   0   2      197.83      213.00      4.95 o 
   3   0   2    50856.08    52187.86    262.55 o 
   4   0   2     8808.57     8736.75     27.64 o 
   5   0   2    15016.13    15991.38     48.03 o 
   6   0   2      169.05      202.00     12.73 o 
   7   0   2       25.19        5.86      8.88 o 
   8   0   2       15.89       11.80      8.05 o 
   9   0   2      175.66      162.67     11.72 o 
  10   0   2      440.58      474.34     21.56 o 
  11   0   2      463.73      492.34     40.12 o 
  12   0   2      214.33      258.20     46.68 o 
 -12   1   2        2.46       -4.41     24.88 o 
 -11   1   2      190.24      208.54     26.63 o 
 -10   1   2     2199.90     2338.74     46.84 o 
  -9   1   2     1614.19     1539.44     30.54 o 
  -8   1   2      164.30      157.17     16.71 o 
  -7   1   2      213.20      210.86     18.26 o 
  -6   1   2       20.82       32.81     12.96 o 
  -5   1   2      264.31      262.33     14.53 o 
  -4   1   2      134.89      167.76     17.51 o 
  -3   1   2     1295.39     1253.82     24.07 o 
  -2   1   2      267.42      288.86     48.50 o 
  -1   1   2     4118.77     4152.98     24.49 o 
   0   1   2      965.85      898.44     13.11 o 
   1   1   2     5328.00     4885.15     34.43 o 
   2   1   2     4539.64     4462.56    135.30 o 
   3   1   2    47681.49    47783.39    299.07 o 
   4   1   2    11343.30    11804.99    212.54 o 
   5   1   2      481.10      437.07     13.89 o 
   6   1   2      809.35      891.91     12.68 o 
   7   1   2       62.60       96.47      7.81 o 
   8   1   2     1371.99     1410.96     17.00 o 
   9   1   2      105.78      116.70     16.31 o 
  10   1   2       66.21       44.82     14.94 o 
  11   1   2       31.95       54.70     37.93 o 
  12   1   2      758.81      778.26     51.06 o 
 -12   2   2      414.12      425.53     47.05 o 
 -11   2   2        8.80       15.18     24.18 o 
 -10   2   2      476.60      454.04     27.94 o 
  -9   2   2       63.54       64.99     20.85 o 
  -8   2   2     1130.18     1041.08     25.00 o 
  -7   2   2     3542.85     3594.48     37.42 o 
  -6   2   2     2041.54     2054.13     33.51 o 
  -5   2   2     2994.87     2663.00     47.41 o 
  -3   2   2       31.56       45.95     10.94 o 
  -2   2   2     1223.69     1037.19     16.05 o 
  -1   2   2    73560.07    70567.48   1657.89 o 
   0   2   2     1690.17     1727.68     22.32 o 
   1   2   2      338.60      365.99      6.96 o 
   2   2   2    23709.20    23467.62    293.00 o 
   3   2   2     3202.43     3430.46     26.39 o 
   4   2   2     5396.39     5460.09     90.75 o 
   5   2   2     2926.55     2812.93     32.21 o 
   6   2   2        2.23       11.51     10.30 o 
   7   2   2      130.32      138.01      4.74 o 
   8   2   2      164.13      150.86      7.58 o 
   9   2   2      429.57      352.37     26.30 o 
  10   2   2      295.49      396.06     40.12 o 
  11   2   2        0.80       -2.90     21.55 o 
  12   2   2      293.27      330.41     42.30 o 
 -11   3   2       46.70       17.80     26.90 o 
 -10   3   2      256.10      201.32     26.04 o 
  -9   3   2       84.21       81.62     21.18 o 
  -8   3   2       95.19      132.47     21.21 o 
  -7   3   2       52.27       36.13     12.86 o 
  -6   3   2      365.22      361.42     16.28 o 
  -5   3   2     1279.57     1113.05     35.74 o 
  -4   3   2       18.36       30.69     10.12 o 
  -3   3   2     1459.38     1395.12     28.15 o 
  -2   3   2     2343.81     2284.93     14.53 o 
  -1   3   2    19678.89    20719.28    188.76 o 
   0   3   2      179.60      228.96      7.36 o 
   1   3   2     5685.39     6031.62     43.19 o 
   2   3   2       40.95       26.53      5.28 o 
   3   3   2     1277.72     1370.99      9.48 o 
   4   3   2      391.68      393.99      8.29 o 
   5   3   2      824.27      847.93     11.06 o 
   6   3   2     4446.44     4525.14     67.10 o 
   7   3   2     3575.62     3482.11     64.19 o 
   8   3   2     1185.48     1117.36     30.17 o 
   9   3   2      948.81      950.40     45.95 o 
  10   3   2       29.80       62.73     32.09 o 
  11   3   2        7.79        3.34     22.54 o 
  12   3   2     1606.89     1562.35     42.36 o 
 -11   4   2      414.12      431.64     31.17 o 
 -10   4   2        2.57       -9.97     25.21 o 
  -9   4   2        7.24       24.21     21.37 o 
  -8   4   2      280.59      272.39     24.76 o 
  -7   4   2     1264.03     1259.58     32.21 o 
  -6   4   2     9943.34    10134.45    184.54 o 
  -5   4   2     2826.43     2804.60     34.53 o 
  -4   4   2      328.33      413.17      7.41 o 
  -3   4   2        2.12        5.89      4.77 o 
  -2   4   2     4585.40     4275.22     27.45 o 
  -1   4   2    38410.52    37887.15    319.06 o 
   0   4   2     1359.83     1455.26     14.34 o 
   1   4   2     2209.48     2404.15     20.77 o 
   2   4   2      233.52      279.19      4.95 o 
   3   4   2      173.51      130.87      9.83 o 
   4   4   2      209.51      239.56      6.01 o 
   5   4   2     1651.74     1610.20     12.69 o 
   6   4   2     4192.08     4399.49     76.72 o 
   8   4   2     1066.04     1102.11     43.76 o 
   9   4   2      998.97      990.51     45.22 o 
  10   4   2      987.85     1089.71     46.68 o 
  11   4   2      261.51      264.77     41.58 o 
  12   4   2      148.81      117.17     26.80 o 
 -11   5   2        2.03        9.04     25.93 o 
 -10   5   2        7.71       14.23     26.56 o 
  -9   5   2      622.36      625.44     30.43 o 
  -8   5   2       45.15       54.34     22.69 o 
  -7   5   2      286.02      311.30     28.08 o 
  -6   5   2       43.87       29.19     11.86 o 
  -5   5   2     3481.60     3295.96     46.68 o 
  -4   5   2     1510.72     1429.20     25.37 o 
  -3   5   2      871.24      827.99     12.57 o 
  -2   5   2    18646.47    19533.85     83.19 o 
  -1   5   2       18.70       11.83      4.59 o 
   0   5   2        9.92        6.49      4.40 o 
   1   5   2      299.35      269.26      5.34 o 
   2   5   2        8.31       17.70      3.27 o 
   3   5   2       41.82       37.93     10.21 o 
   4   5   2        5.15       10.63      3.15 o 
   5   5   2     4273.17     4427.50     72.21 o 
   6   5   2     7482.43     7622.43     61.27 o 
   8   5   2     4774.33     4793.55     75.13 o 
   9   5   2        5.32       41.58     26.99 o 
  10   5   2      200.69      171.41     35.01 o 
  11   5   2      200.57      216.63     35.01 o 
  12   5   2      280.62      295.86     30.22 o 
 -11   6   2       90.31       93.15     28.54 o 
 -10   6   2      108.75       97.91     28.87 o 
  -9   6   2       18.88       32.46     24.76 o 
  -8   6   2       17.04       22.80     20.09 o 
  -7   6   2     5350.94     5128.89    134.57 o 
  -6   6   2     3020.52     3136.86     44.86 o 
  -5   6   2      443.18      404.66     14.69 o 
  -4   6   2       31.65       10.47      8.25 o 
  -3   6   2        3.89       11.44     11.67 o 
  -2   6   2     9592.53     9808.28     58.75 o 
  -1   6   2     7215.12     7553.31     39.80 o 
   0   6   2       45.10       41.51      5.01 o 
   1   6   2     1322.89     1321.94     13.45 o 
   2   6   2      227.81      244.29      6.40 o 
   3   6   2      356.48      330.62      8.90 o 
   4   6   2      923.54      981.39     19.33 o 
   5   6   2     2036.08     1953.10     14.39 o 
   6   6   2      585.21      526.43     12.26 o 
   8   6   2       10.22       30.63     24.80 o 
   9   6   2       49.06       40.85     25.53 o 
  10   6   2      245.38      226.84     35.01 o 
  11   6   2      271.70      323.85     40.12 o 
  12   6   2      520.17      421.20     33.78 o 
 -10   7   2      126.91      138.68     28.88 o 
  -9   7   2      553.20      615.56     32.08 o 
  -8   7   2     1152.05     1256.75     37.88 o 
  -7   7   2      576.60      488.92     24.98 o 
  -6   7   2      631.11      643.53     17.39 o 
  -5   7   2      625.94      573.97     20.10 o 
  -4   7   2      641.76      588.26     11.99 o 
  -3   7   2     2390.92     2302.10     17.23 o 
  -2   7   2      112.67      103.96      4.88 o 
  -1   7   2     2580.93     2664.88     15.79 o 
   0   7   2      218.19      271.99      7.30 o 
   1   7   2      866.17      754.16     12.94 o 
   2   7   2    10191.37     9802.41     68.96 o 
   3   7   2      580.73      560.99      8.19 o 
   4   7   2      190.98      179.36      9.08 o 
   5   7   2       69.38       80.48      4.52 o 
   6   7   2     3674.99     3797.80     19.24 o 
   8   7   2      942.67      944.56     37.93 o 
   9   7   2      428.36      409.19     34.28 o 
  10   7   2      321.30      281.54     36.47 o 
  11   7   2      473.35      538.29     42.30 o 
 -10   8   2       60.52       70.50     25.77 o 
  -9   8   2        8.43       20.79     24.76 o 
  -8   8   2       63.95       86.14     25.13 o 
  -7   8   2      390.83      370.81     25.95 o 
  -6   8   2      975.88      979.81     56.89 o 
  -5   8   2        3.84       -1.79     15.77 o 
  -4   8   2      338.37      324.15      9.43 o 
  -3   8   2      118.92      107.99      5.37 o 
  -2   8   2     3080.06     3125.09     24.57 o 
  -1   8   2     1139.24     1093.31     12.54 o 
   0   8   2      886.89      961.17     13.33 o 
   1   8   2      363.82      437.72     11.80 o 
   2   8   2      259.52      270.10      8.32 o 
   3   8   2      255.76      264.32      7.92 o 
   4   8   2        4.13       10.52      7.54 o 
   5   8   2      281.02      281.59     17.72 o 
   6   8   2      115.20      122.86     15.65 o 
   8   8   2      350.32      328.23     29.18 o 
   9   8   2      582.64      597.37     37.20 o 
  10   8   2      233.09      216.63     34.28 o 
  11   8   2      142.64      164.84     37.20 o 
  -9   9   2      718.82      769.02     36.81 o 
  -8   9   2      784.95      861.55     34.51 o 
  -7   9   2        1.93       12.40     27.72 o 
  -6   9   2        0.03       -2.99     19.62 o 
  -5   9   2      151.57      120.56     19.26 o 
  -4   9   2       18.80        6.24     12.19 o 
  -3   9   2     1906.00     1858.92     19.81 o 
  -2   9   2      730.26      754.85     14.47 o 
  -1   9   2     1801.70     1720.19     24.14 o 
   0   9   2      103.00      111.17     12.18 o 
   1   9   2     6792.77     6795.11     42.32 o 
   2   9   2    13826.20    13692.33     72.78 o 
   3   9   2      886.24      876.63     21.92 o 
   4   9   2      134.05      161.62      8.85 o 
   5   9   2      434.94      415.70     13.07 o 
   6   9   2     4708.22     5016.24     60.54 o 
   7   9   2     4151.74     4130.54     79.50 o 
   8   9   2      155.41      173.65     20.66 o 
   9   9   2       56.04       70.11     21.21 o 
  10   9   2       16.53       24.07     37.20 o 
  -9  10   2      289.87      362.95     33.02 o 
  -8  10   2       75.74      102.91     23.98 o 
  -7  10   2      275.96      279.01     26.29 o 
  -6  10   2      110.73       70.96     21.01 o 
  -5  10   2      213.26      236.80     16.83 o 
  -4  10   2     2536.20     2591.40     31.81 o 
  -3  10   2       35.16       34.88      9.54 o 
  -2  10   2      315.61      338.87     15.13 o 
  -1  10   2      617.99      574.85     21.59 o 
   0  10   2      169.04      154.28     18.03 o 
   1  10   2      514.59      547.35     16.80 o 
   2  10   2      597.59      613.77     17.99 o 
   3  10   2      461.21      487.02     19.58 o 
   4  10   2        9.47        6.59     14.41 o 
   5  10   2        1.47       14.83     15.42 o 
   6  10   2     1363.28     1430.33     50.33 o 
   7  10   2      428.21      424.51     38.66 o 
   8  10   2       22.36       16.05     32.82 o 
   9  10   2       89.88       81.69     33.55 o 
  10  10   2       47.37       64.92     41.58 o 
  -8  11   2      504.53      533.91     49.60 o 
  -7  11   2      587.65      569.81     32.96 o 
  -6  11   2       54.61       65.63     22.95 o 
  -5  11   2       18.31       39.48     21.18 o 
  -4  11   2       98.50      104.88     19.60 o 
  -3  11   2      948.42      974.57     30.14 o 
  -2  11   2     1711.46     1797.28     28.73 o 
  -1  11   2      840.94      872.17     20.95 o 
   0  11   2       87.71       85.50     17.51 o 
   1  11   2     2606.37     2605.43     27.02 o 
   2  11   2     1668.67     1717.52     31.47 o 
   3  11   2       56.78       71.22     15.89 o 
   4  11   2      196.94      205.51     18.30 o 
   5  11   2     1026.15     1040.84     43.03 o 
   6  11   2     1999.73     2070.01     59.08 o 
   7  11   2     1222.94     1269.87     52.52 o 
   8  11   2      991.47     1150.98     56.89 o 
   9  11   2       60.74       56.16     34.28 o 
  -7  12   2        6.66       13.23     24.98 o 
  -6  12   2      128.13      151.19     26.29 o 
  -5  12   2       49.82       92.13     24.46 o 
  -4  12   2        2.01       -0.76     20.85 o 
  -3  12   2      249.74      244.42     22.43 o 
  -2  12   2      605.46      591.91     25.53 o 
  -1  12   2      399.00      392.41     18.04 o 
   0  12   2     1246.49     1206.02     26.61 o 
   1  12   2      405.08      387.60     20.87 o 
   2  12   2       39.38       36.31     13.39 o 
   3  12   2      779.63      878.37     26.01 o 
   4  12   2       86.32      108.16     18.30 o 
   5  12   2     1216.57     1223.92     46.68 o 
   6  12   2      750.88      791.39     43.76 o 
   7  12   2       65.62       55.43     34.28 o 
   8  12   2      198.25      195.48     39.39 o 
   9  12   2      293.28      299.05     44.49 o 
  -6  13   2      425.22      455.87     50.33 o 
  -5  13   2        1.59        5.17     23.36 o 
  -4  13   2      108.19      129.54     23.88 o 
  -3  13   2      420.71      475.87     39.39 o 
  -2  13   2       67.03       73.30     20.11 o 
  -1  13   2      109.54       89.16     14.14 o 
   0  13   2      857.45      827.14     24.49 o 
   1  13   2      922.19      949.17     28.14 o 
   2  13   2      774.45      807.38     31.36 o 
   3  13   2      246.05      281.01     20.85 o 
   4  13   2      558.75      555.03     43.40 o 
   5  13   2       53.14       51.06     27.72 o 
   6  13   2      135.40      140.77     32.82 o 
   7  13   2      135.31      155.36     36.47 o 
   8  13   2       74.25       86.07     37.20 o 
  -5  14   2      340.81      374.58     34.27 o 
  -4  14   2      120.26       69.02     26.95 o 
  -3  14   2       34.13       33.28     18.10 o 
  -2  14   2       28.53       35.69     18.58 o 
  -1  14   2       56.93       59.47     23.12 o 
   0  14   2      844.56      854.99     26.18 o 
   1  14   2      444.34      456.15     22.87 o 
   2  14   2      253.59      222.04     23.71 o 
   3  14   2      104.33      117.29     22.40 o 
   4  14   2       22.25        2.92     35.74 o 
  -3  15   2      114.27       53.25     44.49 o 
  -2  15   2      296.48      315.10     45.95 o 
  -1  15   2        0.63       -7.29     40.85 o 
   0  15   2       15.90       18.23     32.09 o 
   1  15   2       41.48       48.78     23.43 o 
   2  15   2      576.61      589.91     30.42 o 
   3  15   2      470.88      498.33     49.60 o 
   4  15   2      151.68       90.44     43.03 o 
  -3 -15   3        0.09        1.16     24.61 o 
  -2 -15   3      139.93       76.59     38.66 o 
  -1 -15   3     1365.44     1388.76     63.46 o 
   0 -15   3     1273.05     1293.21     60.54 o 
   1 -15   3      636.86      633.11     52.52 o 
   2 -15   3        0.42       16.78     42.30 o 
   3 -15   3      291.49      209.34     44.49 o 
  -5 -14   3       95.40       97.01     37.20 o 
  -4 -14   3      152.27      134.21     35.74 o 
  -3 -14   3      215.82      217.76     25.95 o 
  -2 -14   3      366.90      309.99     40.12 o 
  -1 -14   3        0.55      -14.59     37.20 o 
   0 -14   3      121.09      101.39     33.55 o 
   1 -14   3        8.85       13.86     39.39 o 
   2 -14   3      408.63      365.42     47.41 o 
   3 -14   3      745.10      793.58     55.43 o 
   4 -14   3      250.75      226.84     48.14 o 
  -6 -13   3     1018.04     1010.94     54.70 o 
  -5 -13   3      262.01      261.12     40.12 o 
  -4 -13   3      152.04      138.54     23.88 o 
  -3 -13   3       50.44       43.24     23.19 o 
  -2 -13   3        1.94       13.86     29.91 o 
  -1 -13   3     1214.52     1331.14     55.43 o 
   0 -13   3      900.65      951.13     46.68 o 
   1 -13   3      108.24      129.83     35.74 o 
   2 -13   3       59.20       64.19     30.63 o 
   3 -13   3       53.78       53.25     38.66 o 
   4 -13   3      139.13      115.24     37.93 o 
   5 -13   3        2.19       -5.11     42.30 o 
   6 -13   3      157.25      126.18     36.47 o 
  -7 -12   3      317.05      339.17     45.95 o 
  -6 -12   3      276.64      296.86     42.30 o 
  -5 -12   3      161.06      130.56     32.82 o 
  -4 -12   3      162.34      147.27     22.16 o 
  -3 -12   3       74.51       88.83     21.92 o 
  -2 -12   3     1325.34     1316.92     39.02 o 
  -1 -12   3     1298.35     1417.94     51.79 o 
   0 -12   3       42.20       74.40     28.45 o 
   1 -12   3      380.24      360.32     35.74 o 
   2 -12   3      368.76      321.66     38.66 o 
   3 -12   3      668.00      655.72     42.30 o 
   4 -12   3      171.20      100.66     36.47 o 
   5 -12   3      350.13      307.07     37.93 o 
   6 -12   3      157.31      153.90     43.76 o 
   7 -12   3     1107.07     1083.14     61.27 o 
   8 -12   3     1062.95     1161.19     59.81 o 
  -8 -11   3       44.96       45.22     39.39 o 
  -7 -11   3       11.82       46.68     37.20 o 
  -6 -11   3     1116.04     1162.65     51.79 o 
  -5 -11   3      570.21      647.70     44.49 o 
  -4 -11   3      551.64      493.05     26.06 o 
  -3 -11   3      121.26      128.40     20.04 o 
  -2 -11   3      175.13      162.50     20.33 o 
  -1 -11   3      376.63      378.93     22.95 o 
   0 -11   3     1805.70     1738.14     54.70 o 
   1 -11   3      142.28      146.61     30.63 o 
   2 -11   3       40.92       29.23     15.94 o 
   3 -11   3      103.12      113.57     26.26 o 
   4 -11   3      216.50      196.21     39.39 o 
   5 -11   3      537.85      655.72     48.87 o 
   6 -11   3      147.84      128.37     42.30 o 
   7 -11   3       88.61       74.40     41.58 o 
   8 -11   3       27.61       22.61     37.93 o 
  -9 -10   3      519.62      560.90     55.43 o 
  -8 -10   3     2124.61     2099.92     70.75 o 
  -7 -10   3      447.06      432.53     40.12 o 
  -6 -10   3       14.17       38.66     33.55 o 
  -5 -10   3      712.22      756.28     27.42 o 
  -4 -10   3      107.75      104.29     19.34 o 
  -3 -10   3       28.42       37.45     19.34 o 
  -2 -10   3     6742.68     6630.19     61.10 o 
  -1 -10   3     2867.75     2987.53     42.55 o 
   0 -10   3      137.24      167.76     29.91 o 
   1 -10   3     3235.74     3295.47     44.49 o 
   2 -10   3     3979.14     4166.92     43.31 o 
   3 -10   3     6009.29     6046.45     88.99 o 
   4 -10   3      772.63      807.62     25.18 o 
   5 -10   3       24.51       45.37     18.20 o 
   7 -10   3      685.25      578.95     29.06 o 
   8 -10   3        5.50        6.25     23.31 o 
   9 -10   3      146.69      217.09     28.21 o 
 -10  -9   3      895.24     1008.02     63.46 o 
  -9  -9   3       22.64       34.93     24.28 o 
  -8  -9   3      169.85      180.78     24.18 o 
  -7  -9   3       94.90       74.08     20.37 o 
  -6  -9   3      722.96      661.56     39.39 o 
  -5  -9   3       19.31       12.06     18.48 o 
  -4  -9   3      228.17      233.96     20.46 o 
  -3  -9   3       16.75       10.21     15.37 o 
  -2  -9   3       30.90        9.29     16.48 o 
  -1  -9   3       55.87       56.51     16.24 o 
   0  -9   3        0.24        4.38     26.26 o 
   1  -9   3      231.73      269.69     17.14 o 
   2  -9   3     1348.35     1369.72     24.82 o 
   3  -9   3       81.91       71.14     13.23 o 
   4  -9   3      135.88      151.81     17.23 o 
   5  -9   3      529.76      623.62     24.15 o 
   6  -9   3       14.78       28.43     14.94 o 
   7  -9   3     2245.53     2507.15    102.11 o 
   8  -9   3        5.55       -0.60     22.26 o 
   9  -9   3      260.00      256.51     28.24 o 
  10  -9   3      241.98      213.23     29.91 o 
 -10  -8   3        5.28        6.73     25.13 o 
  -9  -8   3       92.65      123.03     25.40 o 
  -8  -8   3     2639.88     2602.13     48.02 o 
  -7  -8   3     2023.25     2031.90     40.12 o 
  -6  -8   3       96.28      147.28     21.88 o 
  -5  -8   3      571.28      578.27     23.48 o 
  -4  -8   3      443.39      446.55     12.23 o 
  -3  -8   3     2824.42     2688.93     37.39 o 
  -2  -8   3     9825.02     9192.47     63.80 o 
  -1  -8   3      591.14      527.60     25.89 o 
   0  -8   3       74.54       70.75     24.07 o 
   1  -8   3     1561.18     1565.65     46.32 o 
   2  -8   3     2873.56     3113.04     39.39 o 
   3  -8   3     2713.66     2868.69     40.12 o 
   4  -8   3       53.62       74.13     16.41 o 
   5  -8   3      205.74      136.22     19.02 o 
   6  -8   3      760.72      828.61     27.17 o 
   7  -8   3     1858.84     1737.76     34.65 o 
   8  -8   3      419.74      438.23     26.99 o 
   9  -8   3       90.79       47.14     25.01 o 
  10  -8   3       96.54       63.70     25.01 o 
 -10  -7   3        0.91       -7.57     21.92 o 
  -9  -7   3       37.90       23.11     22.38 o 
  -8  -7   3      185.20      178.61     22.60 o 
  -7  -7   3      636.97      669.90     23.82 o 
  -6  -7   3      340.09      390.26     16.50 o 
  -5  -7   3      215.66      213.38     14.35 o 
  -4  -7   3      502.89      520.51     16.44 o 
  -3  -7   3      350.24      383.34     25.16 o 
  -2  -7   3      130.71      105.79     14.18 o 
  -1  -7   3      217.74      194.75     14.96 o 
   0  -7   3      618.68      584.55     19.06 o 
   1  -7   3       24.10       40.85     10.94 o 
   2  -7   3     2251.67     2419.39     32.09 o 
   3  -7   3       79.97       82.42     13.13 o 
   4  -7   3      793.18      860.62     23.13 o 
   5  -7   3       40.38        6.70     15.91 o 
   6  -7   3     1956.93     1699.78     26.79 o 
   7  -7   3       89.68      162.38     19.71 o 
   8  -7   3       13.40        8.94     15.26 o 
   9  -7   3      103.48      154.80     18.04 o 
  10  -7   3      351.74      349.59     29.40 o 
  11  -7   3      540.59      506.71     32.16 o 
 -11  -6   3       46.78       68.28     28.66 o 
 -10  -6   3       39.77       45.81     24.91 o 
  -9  -6   3      120.92      123.34     24.01 o 
  -8  -6   3      218.58      214.06     16.70 o 
  -7  -6   3     6043.92     6166.20     59.20 o 
  -6  -6   3      701.28      794.40     13.86 o 
  -5  -6   3      169.55      193.26     10.40 o 
  -4  -6   3       46.96       44.44     12.02 o 
  -3  -6   3     3036.82     2795.53     43.76 o 
  -2  -6   3    32722.12    32791.32    208.61 o 
  -1  -6   3     5910.79     6279.74     46.62 o 
   0  -6   3      100.96       93.90     14.05 o 
   1  -6   3      638.58      600.29     16.05 o 
   2  -6   3       30.87       64.19     10.21 o 
   3  -6   3      696.94      913.93     21.88 o 
   4  -6   3      493.14      458.79     24.80 o 
   5  -6   3      217.73      227.28     13.13 o 
   6  -6   3       71.54       92.95     12.58 o 
   7  -6   3     5949.50     5819.56     53.52 o 
   8  -6   3       43.78       14.18     13.75 o 
   9  -6   3      344.25      377.68     22.21 o 
  10  -6   3       99.28       94.59     18.80 o 
  11  -6   3       16.91       11.15     24.36 o 
 -11  -5   3        4.72        6.56     37.93 o 
 -10  -5   3      101.25       84.61     35.74 o 
  -9  -5   3       59.38       50.54     19.79 o 
  -8  -5   3        0.08       -1.84     16.71 o 
  -7  -5   3      492.60      456.47     15.16 o 
  -6  -5   3       18.71       14.30      8.63 o 
  -5  -5   3     1473.30     1577.29     19.46 o 
  -4  -5   3       69.32       80.37      8.57 o 
  -3  -5   3     6058.52     5881.28     31.97 o 
  -2  -5   3     1032.52      938.26     19.94 o 
  -1  -5   3    11079.62    10896.21    103.21 o 
   0  -5   3     2596.91     2660.45     78.04 o 
   1  -5   3      634.14      722.10     14.59 o 
   2  -5   3       31.38       34.28      8.75 o 
   3  -5   3      786.96      793.58     24.07 o 
   4  -5   3      264.48      228.27      7.39 o 
   5  -5   3      456.25      401.20     17.44 o 
   6  -5   3     9333.85     9193.65     71.12 o 
   7  -5   3      593.43      636.37     17.72 o 
   8  -5   3      393.39      411.26     16.56 o 
   9  -5   3      514.13      426.62     18.13 o 
  10  -5   3     1187.55     1189.10     28.58 o 
  11  -5   3     1225.67     1348.36     41.63 o 
  12  -5   3       58.08       66.37     45.95 o 
 -11  -4   3        7.88       22.61     37.93 o 
 -10  -4   3        3.45        9.27     20.68 o 
  -9  -4   3      113.00      116.03     19.94 o 
  -8  -4   3     4024.21     4014.07     65.56 o 
  -7  -4   3     7572.30     7574.99     53.42 o 
  -6  -4   3       75.38       88.26     12.09 o 
  -5  -4   3      980.30     1024.97     14.54 o 
  -4  -4   3      408.15      491.50     17.17 o 
  -3  -4   3    11983.32    12061.55     99.97 o 
  -2  -4   3    10866.62    11023.69     54.08 o 
  -1  -4   3    13849.97    14514.18     60.70 o 
   0  -4   3     1023.01     1024.71     25.53 o 
   1  -4   3     1334.78     1278.62     14.59 o 
   3  -4   3      169.64      196.94     16.78 o 
   4  -4   3       12.38       22.82      5.16 o 
   5  -4   3      569.20      658.76     15.54 o 
   6  -4   3      766.55      810.99     23.05 o 
   7  -4   3      210.63      188.32     16.16 o 
   8  -4   3      847.27      730.36     22.55 o 
   9  -4   3        0.82        2.11     13.85 o 
  10  -4   3        7.51       -2.11     16.67 o 
  11  -4   3        0.83       -0.81     22.68 o 
  12  -4   3       23.73       26.62     25.79 o 
 -11  -3   3       12.59        3.88     23.31 o 
 -10  -3   3     1155.09     1165.93     41.58 o 
  -9  -3   3      107.55      126.04     15.33 o 
  -8  -3   3      936.84     1067.83     22.76 o 
  -7  -3   3      561.08      597.31     20.13 o 
  -6  -3   3       31.46       41.91     12.25 o 
  -5  -3   3     2722.35     2734.22     47.77 o 
  -4  -3   3     1532.65     1352.18     17.64 o 
  -3  -3   3     2947.13     2802.76     23.45 o 
  -2  -3   3       54.61       43.72      8.14 o 
  -1  -3   3    48573.25    47770.37    398.71 o 
   0  -3   3      994.11     1036.46     24.80 o 
   3  -3   3      464.77      547.16     28.45 o 
   4  -3   3      467.36      526.61      8.33 o 
   5  -3   3     3633.24     3458.02     29.10 o 
   6  -3   3     7441.31     7078.02     30.27 o 
   7  -3   3      292.85      254.80      9.20 o 
   8  -3   3      932.23      892.88     15.37 o 
   9  -3   3       46.93       21.02     16.22 o 
  10  -3   3     2942.33     3090.31     38.90 o 
  11  -3   3     1004.87     1090.14     38.88 o 
  12  -3   3      127.82      139.49     28.02 o 
 -11  -2   3      261.62      256.52     28.21 o 
 -10  -2   3     1016.17     1060.03     27.00 o 
  -9  -2   3       50.81       49.68     15.68 o 
  -8  -2   3     6383.53     6349.19     48.44 o 
  -7  -2   3     3313.74     3308.04     82.06 o 
  -6  -2   3      174.03      179.35     14.12 o 
  -5  -2   3      416.26      424.69     17.14 o 
  -4  -2   3      138.91      123.23     11.67 o 
  -3  -2   3    14151.72    13945.30     46.56 o 
  -2  -2   3      367.55      434.66      9.57 o 
  -1  -2   3     7807.45     8149.27     41.21 o 
   0  -2   3    13458.09    13690.56    114.88 o 
   1  -2   3     3232.44     3687.07     36.47 o 
   2  -2   3        1.43       13.13     13.86 o 
   3  -2   3      385.30      413.71     10.38 o 
   4  -2   3     2165.76     2543.54     14.72 o 
   5  -2   3      325.05      360.45      8.82 o 
   6  -2   3     1009.02     1067.19     14.00 o 
   7  -2   3        3.40       13.47      8.73 o 
   8  -2   3      322.44      305.31     11.02 o 
   9  -2   3      142.70      139.67     11.96 o 
  10  -2   3       29.23       22.12     21.21 o 
  11  -2   3       64.84       53.63     26.17 o 
  12  -2   3      112.46      119.63     27.82 o 
 -12  -1   3       45.20       68.56     45.95 o 
 -11  -1   3       70.33       83.07     19.62 o 
 -10  -1   3      236.07      232.34     20.09 o 
  -9  -1   3     7379.20     7741.76     58.28 o 
  -8  -1   3       97.72       84.08     14.66 o 
  -7  -1   3        8.25        9.42     14.01 o 
  -6  -1   3     1033.54     1078.10     23.66 o 
  -5  -1   3      122.06       93.90     12.44 o 
  -4  -1   3      244.48      219.60     16.05 o 
  -3  -1   3      585.26      648.76     17.51 o 
  -2  -1   3     1479.57     1417.25     11.97 o 
  -1  -1   3      943.74      958.47     15.37 o 
   0  -1   3    10749.69    10723.89     38.42 o 
   1  -1   3    51986.45    49699.20    453.68 o 
   2  -1   3    16659.88    15954.32     47.77 o 
   3  -1   3      598.84      630.46      7.65 o 
   4  -1   3     2922.66     3353.81     21.32 o 
   5  -1   3    14521.72    15344.49     85.51 o 
   6  -1   3    13044.51    12693.71     42.02 o 
   7  -1   3      966.21      833.69     14.01 o 
   8  -1   3      336.42      359.85     11.17 o 
   9  -1   3      128.53       93.05     11.05 o 
  10  -1   3       80.56       79.29     23.43 o 
  11  -1   3      136.38      142.35     25.54 o 
  12  -1   3      807.47      847.77     38.16 o 
 -12   0   3      132.26      161.92     38.66 o 
 -11   0   3      241.72      222.44     21.75 o 
 -10   0   3       10.68        0.87     18.38 o 
  -9   0   3      279.89      268.57     19.83 o 
  -8   0   3     1644.95     1658.11     29.21 o 
  -7   0   3      206.19      184.09     14.03 o 
  -6   0   3        0.90        3.60     13.14 o 
  -5   0   3       49.67       61.19     19.33 o 
  -4   0   3        9.29        9.09     10.56 o 
  -3   0   3      360.61      326.77     18.96 o 
  -2   0   3      101.25      126.18     18.23 o 
  -1   0   3      254.87      274.26      8.15 o 
   0   0   3     2354.72     2329.95     69.29 o 
   1   0   3      293.73      334.28      6.11 o 
   2   0   3      685.54      680.52      9.42 o 
   3   0   3     2189.33     2228.21     25.52 o 
   4   0   3      379.38      409.66      9.54 o 
   5   0   3        7.49       12.30      7.68 o 
   6   0   3       12.92        1.92      7.46 o 
   7   0   3      200.71      170.49     10.13 o 
   8   0   3     1411.02     1446.49     21.13 o 
   9   0   3      298.22      316.28     14.33 o 
  10   0   3       57.95       64.83     21.81 o 
  11   0   3      365.84      407.63     29.05 o 
  12   0   3        5.78        4.49     27.07 o 
 -11   1   3       10.80       36.34     22.43 o 
 -10   1   3       85.83       84.00     19.83 o 
  -9   1   3     2860.92     2988.74     40.60 o 
  -8   1   3     2038.79     2039.40     32.48 o 
  -7   1   3      265.72      267.82     15.86 o 
  -6   1   3     1658.60     1583.41     29.90 o 
  -5   1   3      270.89      256.32     14.93 o 
  -4   1   3       29.72       19.69     15.32 o 
  -1   1   3     3827.25     3774.68     22.76 o 
   0   1   3    29023.55    29328.50    232.98 o 
   1   1   3    52045.72    51487.93    316.91 o 
   2   1   3     6182.15     5988.21     49.93 o 
   3   1   3      323.59      278.83      6.70 o 
   4   1   3     1634.77     1680.94     16.65 o 
   5   1   3    24773.95    26066.78     83.25 o 
   6   1   3     7122.61     6790.79     30.83 o 
   7   1   3        5.58       17.32      9.26 o 
   8   1   3        3.06        6.07      8.31 o 
   9   1   3       44.57       26.92     21.40 o 
  10   1   3      297.40      293.66     19.74 o 
  11   1   3      971.24     1039.89     28.44 o 
  12   1   3      893.44      951.13     55.43 o 
 -11   2   3       27.38       27.93     23.43 o 
 -10   2   3      474.15      396.55     30.27 o 
  -9   2   3      625.02      638.54     23.78 o 
  -8   2   3        1.57       18.01     16.21 o 
  -7   2   3      103.04      107.11     14.80 o 
  -6   2   3        1.76        1.38     12.88 o 
  -5   2   3      462.84      461.70     26.99 o 
  -3   2   3    13285.63    13571.77     67.83 o 
  -2   2   3     1064.19     1242.88     18.23 o 
  -1   2   3    13105.43    13293.21    485.41 o 
   0   2   3    13788.34    14137.25     62.01 o 
   1   2   3    11656.43    12341.07    153.30 o 
   2   2   3     2186.47     2263.78     18.84 o 
   3   2   3      374.73      393.05      7.59 o 
   4   2   3     4449.63     4670.08     38.71 o 
   5   2   3     4344.71     4652.72     32.67 o 
   6   2   3     4217.45     4692.17     66.37 o 
   7   2   3      340.60      295.40     29.91 o 
   8   2   3       67.10       60.64     18.78 o 
   9   2   3     1004.42     1023.17     24.28 o 
  10   2   3      209.92      156.86     18.15 o 
  11   2   3       61.17       60.06     22.43 o 
  12   2   3      278.79      259.66     46.68 o 
 -11   3   3       57.80       61.85     25.74 o 
 -10   3   3      926.83     1040.07     36.96 o 
  -9   3   3      745.61      749.61     29.63 o 
  -8   3   3      978.54     1012.54     25.87 o 
  -7   3   3      194.93      196.36     17.53 o 
  -6   3   3     1296.52     1288.45     24.56 o 
  -3   3   3     1914.79     1941.89     43.76 o 
  -2   3   3       26.08       28.86      5.72 o 
  -1   3   3    27741.51    28462.27    253.75 o 
   0   3   3    10829.36    11374.41    119.54 o 
   1   3   3     5437.11     5493.38     46.75 o 
   2   3   3     1005.33     1036.13     18.11 o 
   3   3   3     2325.97     2427.15     28.30 o 
   4   3   3     1385.82     1446.36     11.11 o 
   5   3   3     1945.95     1835.46     20.42 o 
   6   3   3     6024.13     5693.62     74.40 o 
   7   3   3       68.73       29.18     23.34 o 
   8   3   3      270.72      229.88     21.15 o 
   9   3   3       52.85       59.20     16.63 o 
  10   3   3       81.47       39.76     16.96 o 
  11   3   3      510.94      526.59     29.38 o 
  12   3   3      289.37      320.28     30.10 o 
 -11   4   3        2.60       21.88     41.58 o 
 -10   4   3      221.65      187.21     25.74 o 
  -9   4   3        0.97        6.00     20.50 o 
  -8   4   3       71.08       66.59     20.85 o 
  -7   4   3     2512.32     2584.70     35.92 o 
  -6   4   3       84.05       93.89     15.94 o 
  -5   4   3      124.55       97.37     12.03 o 
  -4   4   3      168.67      234.13      9.76 o 
  -3   4   3     2702.13     2699.54     34.65 o 
  -2   4   3     4110.00     4231.92     36.47 o 
  -1   4   3    16781.04    16665.34     97.32 o 
   0   4   3       60.37       64.07      4.04 o 
   1   4   3      615.14      584.79      7.06 o 
   2   4   3      229.83      223.13      6.19 o 
   3   4   3     1237.88     1073.93      9.69 o 
   4   4   3       60.61       60.47      5.10 o 
   5   4   3      107.99       83.60      6.68 o 
   6   4   3      307.00      422.81     13.87 o 
   7   4   3     1276.07     1200.58     44.49 o 
   8   4   3     2432.81     2331.79     40.07 o 
   9   4   3     2641.28     2729.38     64.19 o 
  10   4   3      153.88      165.30     24.22 o 
  11   4   3       42.45       37.15     24.61 o 
  12   4   3      104.16       91.07     25.26 o 
 -11   5   3        1.60        6.15     28.08 o 
 -10   5   3      479.79      618.21     31.72 o 
  -9   5   3      474.12      408.26     30.17 o 
  -8   5   3      115.12       76.28     22.43 o 
  -7   5   3       27.99       16.81     17.74 o 
  -6   5   3       19.55       20.32     17.79 o 
  -5   5   3     3874.57     3669.57     56.16 o 
  -4   5   3     1604.90     1558.21     18.76 o 
  -3   5   3     5928.44     6021.12     42.30 o 
  -2   5   3     1311.83     1416.99     21.54 o 
  -1   5   3      942.32      941.31     11.42 o 
   0   5   3     3519.57     3347.36     28.79 o 
   1   5   3     6293.01     6024.06     33.36 o 
   2   5   3      215.08      183.78      4.14 o 
   3   5   3       24.60       40.73      4.05 o 
   4   5   3     1205.28     1260.09     20.68 o 
   5   5   3      538.08      492.50     16.61 o 
   6   5   3      544.20      575.25     10.60 o 
   7   5   3     2246.92     2237.45     24.59 o 
   8   5   3      311.08      362.51     29.91 o 
   9   5   3      469.64      430.34     34.28 o 
  10   5   3       59.45       40.12     29.18 o 
  11   5   3      367.04      380.61     28.59 o 
  12   5   3        9.69      -12.91     26.17 o 
 -10   6   3      126.98      116.85     26.01 o 
  -9   6   3        0.93       -3.30     23.66 o 
  -8   6   3       51.18       22.25     25.89 o 
  -7   6   3     1918.06     2041.02    103.21 o 
  -6   6   3      713.14      734.25     26.80 o 
  -5   6   3      312.12      261.45      8.55 o 
  -4   6   3     1014.59     1018.23     32.09 o 
  -3   6   3       23.43        8.02     13.86 o 
  -2   6   3    13157.07    14127.21     97.17 o 
  -1   6   3    23378.54    23767.34     64.87 o 
   0   6   3     1567.14     1660.62     18.00 o 
   1   6   3      515.21      441.60      6.83 o 
   2   6   3      387.90      443.56      6.71 o 
   3   6   3     2058.87     2442.00     19.69 o 
   4   6   3     1138.99     1124.63     16.41 o 
   5   6   3     1247.71     1178.26     14.91 o 
   6   6   3      469.99      454.41     24.80 o 
   8   6   3     4286.87     4143.67     68.56 o 
   9   6   3     2416.79     2568.18     61.27 o 
  10   6   3     1173.00     1095.54     47.41 o 
  11   6   3        0.24       -2.92     31.36 o 
  12   6   3        6.78       -7.68     25.77 o 
 -10   7   3       99.96      163.49     29.05 o 
  -9   7   3      998.90      913.22     36.85 o 
  -8   7   3       20.95       26.72     21.03 o 
  -7   7   3        1.12        4.14     19.00 o 
  -6   7   3       21.88       19.92     16.76 o 
  -5   7   3      483.72      433.10     21.07 o 
  -4   7   3       63.20       42.04     15.22 o 
  -3   7   3      142.62      136.11     11.21 o 
  -2   7   3       50.06       44.41      8.13 o 
  -1   7   3     1233.29     1327.54     11.86 o 
   0   7   3     4089.63     4194.64     24.94 o 
   1   7   3     1951.00     1914.27     16.96 o 
   2   7   3      645.73      740.11      8.50 o 
   3   7   3      523.68      566.16      8.04 o 
   4   7   3     1392.85     1425.46     32.61 o 
   5   7   3      151.12      172.46     10.16 o 
   6   7   3      643.23      670.13     14.95 o 
   8   7   3       14.86       17.51     23.34 o 
   9   7   3     1150.02     1096.27     44.49 o 
  10   7   3       50.62       61.27     30.63 o 
  11   7   3       56.62       70.87     26.99 o 
 -10   8   3       12.18       23.44     27.72 o 
  -9   8   3        1.69       11.22     24.46 o 
  -8   8   3      471.64      398.61     28.59 o 
  -7   8   3     2067.46     2288.42    105.76 o 
  -6   8   3     1208.32     1189.59     54.34 o 
  -5   8   3       15.99       17.02     16.97 o 
  -4   8   3       55.54       68.98     15.91 o 
  -3   8   3       74.61       64.41      9.71 o 
  -2   8   3     2889.39     2830.79     27.50 o 
  -1   8   3    10244.37     9805.13     33.77 o 
   0   8   3       59.53       41.38      6.09 o 
   1   8   3     2790.23     2820.50     21.44 o 
   2   8   3       42.55       51.10      6.29 o 
   3   8   3      644.26      573.21      7.57 o 
   4   8   3      110.53      102.86      8.22 o 
   5   8   3      287.38      260.56     10.64 o 
   6   8   3       23.04       19.69     17.51 o 
   8   8   3      104.43       77.32     24.80 o 
   9   8   3     1087.55     1169.21     45.95 o 
  10   8   3      168.66      159.74     32.82 o 
  11   8   3       77.31       16.36     25.49 o 
  -9   9   3      424.34      360.51     32.60 o 
  -8   9   3        0.77        7.82     24.30 o 
  -7   9   3       46.46       37.93     20.11 o 
  -6   9   3       32.06       16.24     19.41 o 
  -5   9   3       90.06       61.52     18.96 o 
  -4   9   3      620.80      652.83     19.51 o 
  -3   9   3      181.52      146.17     10.61 o 
  -2   9   3      180.05      182.12      9.87 o 
  -1   9   3      137.36      120.49      5.53 o 
   0   9   3      229.34      246.82     10.04 o 
   1   9   3      515.37      585.03     16.72 o 
   2   9   3      191.91      204.50     10.22 o 
   3   9   3      132.77      170.68     18.96 o 
   4   9   3      239.53      238.44     15.67 o 
   5   9   3      984.39     1042.25     16.98 o 
   6   9   3      840.58      785.03     22.76 o 
   7   9   3       95.59      113.06     31.36 o 
   8   9   3       58.69       29.18     23.34 o 
   9   9   3        0.05       10.94     25.53 o 
  11   9   3       50.24        2.92     38.66 o 
  -8  10   3      895.72      888.25     36.80 o 
  -7  10   3     1597.25     1753.14     52.88 o 
  -6  10   3      682.63      712.67     29.09 o 
  -5  10   3       87.93       53.88     15.98 o 
  -4  10   3        2.56        0.41     12.54 o 
  -3  10   3       17.08       32.65      9.71 o 
  -2  10   3      941.02      948.96     20.92 o 
  -1  10   3     8212.49     8169.52     61.37 o 
   0  10   3     1188.71     1198.11     28.76 o 
   1  10   3     1367.97     1464.20     23.18 o 
   2  10   3      113.02      114.57      9.85 o 
   3  10   3     5311.12     5375.89     41.53 o 
   4  10   3     2779.63     2853.25     36.44 o 
   5  10   3      553.43      534.31     20.50 o 
   6  10   3       26.28       18.96     26.99 o 
   7  10   3       35.47       44.49     30.63 o 
   8  10   3       20.30       16.78     33.55 o 
   9  10   3       64.44       72.94     36.47 o 
  10  10   3      272.89      263.70     31.96 o 
  -8  11   3       52.23       64.19     43.76 o 
  -7  11   3       25.21       10.94     36.47 o 
  -6  11   3        0.03        4.01     22.69 o 
  -5  11   3        0.01       11.24     21.81 o 
  -4  11   3       37.74       34.12     20.61 o 
  -3  11   3       23.75       35.54     19.00 o 
  -2  11   3     1225.42     1359.08     33.99 o 
  -1  11   3       38.21        9.88     13.28 o 
   0  11   3     1042.61     1079.46     28.54 o 
   1  11   3      859.31      815.62     26.00 o 
   2  11   3      726.00      681.80     15.35 o 
   3  11   3      723.53      720.44     20.10 o 
   4  11   3      142.48      130.69     16.76 o 
   5  11   3       51.25       27.72     24.80 o 
   6  11   3       76.92       94.82     29.91 o 
   7  11   3      561.37      619.98     41.58 o 
   8  11   3      304.64      310.72     37.93 o 
   9  11   3       23.36       44.49     37.20 o 
  -7  12   3      759.12      827.34     39.39 o 
  -6  12   3     1382.94     1435.60     43.18 o 
  -5  12   3     2112.73     2193.77     47.44 o 
  -4  12   3      121.94      116.36     23.36 o 
  -3  12   3      202.61      235.79     23.46 o 
  -2  12   3      466.22      504.42     25.53 o 
  -1  12   3     3147.68     3157.39     36.32 o 
   0  12   3     1245.92     1197.41     24.84 o 
   1  12   3      258.77      272.45     22.32 o 
   2  12   3       12.02       12.85     11.45 o 
   3  12   3      416.36      410.56     20.31 o 
   4  12   3      186.63      176.39     16.12 o 
   5  12   3       35.82        9.62     20.48 o 
   6  12   3      100.63      124.73     30.63 o 
   7  12   3      120.44      137.85     33.55 o 
   8  12   3      190.06      167.39     27.59 o 
   9  12   3      848.89      851.38     74.40 o 
  -6  13   3       32.76       32.36     25.01 o 
  -5  13   3      219.81      175.71     27.72 o 
  -4  13   3      269.77      262.16     26.80 o 
  -3  13   3       90.31      103.40     22.91 o 
  -2  13   3      259.49      211.69     23.71 o 
  -1  13   3       48.83       53.15     15.71 o 
   0  13   3      518.23      541.81     20.74 o 
   1  13   3       90.09       75.19     17.23 o 
   2  13   3       11.27        1.00     19.00 o 
   3  13   3       50.96       40.62     19.52 o 
   4  13   3       69.44       44.26     23.34 o 
   5  13   3      146.28      139.08     23.73 o 
   6  13   3      266.33      245.88     25.13 o 
   7  13   3      834.53      837.67     35.82 o 
   8  13   3      444.70      467.41     34.58 o 
  -5  14   3      214.10      176.51     38.66 o 
  -4  14   3        0.93        6.44     23.46 o 
  -3  14   3      143.54      194.24     25.26 o 
  -2  14   3      971.82      999.20     33.99 o 
  -1  14   3     1094.22     1198.70     29.93 o 
   0  14   3       71.34       53.97     18.11 o 
   1  14   3        2.53       -4.94     17.96 o 
   2  14   3      718.78      753.83     39.39 o 
   3  14   3       78.50       79.34     22.78 o 
   4  14   3      438.48      455.87     42.30 o 
   5  14   3      182.20      172.14     37.93 o 
   6  14   3      397.15      377.82     52.52 o 
  -3  15   3       73.68      116.10     29.06 o 
  -2  15   3      158.71      161.61     22.53 o 
  -1  15   3        3.49       -5.26     25.74 o 
   0  15   3      390.01      389.39     52.52 o 
   1  15   3      824.83      781.23     30.25 o 
   2  15   3       28.38        0.81     23.46 o 
   3  15   3       99.83       96.85     23.88 o 
   4  15   3      222.14      212.98     45.22 o 
   5  15   3      278.47      253.10     51.06 o 
  -3 -15   4       17.92       23.28     26.80 o 
  -1 -15   4      155.98      121.08     45.95 o 
   0 -15   4       63.70       56.16     45.22 o 
   1 -15   4      177.80      201.31     41.58 o 
   2 -15   4      446.88      453.68     51.06 o 
   3 -15   4      304.73      301.97     44.49 o 
  -5 -14   4      367.40      349.38     45.95 o 
  -4 -14   4     1375.48     1384.38     62.00 o 
  -3 -14   4      668.93      686.38     33.52 o 
  -2 -14   4       84.43      105.76     39.39 o 
  -1 -14   4       12.18       -1.46     39.39 o 
   0 -14   4       66.43       40.85     42.30 o 
   1 -14   4      625.01      585.70     49.60 o 
   2 -14   4       86.19       59.08     43.03 o 
   3 -14   4      190.02      172.14     42.30 o 
   4 -14   4        4.19       59.81     45.95 o 
   5 -14   4      381.16      436.90     54.70 o 
  -6 -13   4      173.38      171.41     37.93 o 
  -5 -13   4      525.59      520.78     47.41 o 
  -4 -13   4       67.88       57.48     24.17 o 
  -3 -13   4      231.49      218.77     24.98 o 
  -2 -13   4      463.11      483.14     29.38 o 
  -1 -13   4      409.41      379.28     40.12 o 
   0 -13   4     1089.03     1025.52     53.97 o 
   1 -13   4       20.09        4.38     34.28 o 
   2 -13   4     1041.61     1070.02     56.89 o 
   3 -13   4      475.80      455.87     48.14 o 
   4 -13   4      908.22      962.80     56.16 o 
   5 -13   4     2309.99     2448.56     79.50 o 
   6 -13   4      265.88      241.43     43.76 o 
  -7 -12   4      261.42      223.19     42.30 o 
  -6 -12   4       61.54       33.55     34.28 o 
  -5 -12   4        8.83        8.02     29.91 o 
  -4 -12   4      114.97      154.87     23.21 o 
  -3 -12   4     1070.55     1193.03     35.06 o 
  -2 -12   4        1.30      -10.82     21.13 o 
  -1 -12   4       19.71       -9.48     34.28 o 
   0 -12   4      248.01      230.49     32.09 o 
   1 -12   4       30.72       43.76     30.63 o 
   2 -12   4       25.07       55.43     36.47 o 
   3 -12   4      542.87      515.68     46.68 o 
   4 -12   4        1.43      -13.13     32.09 o 
   5 -12   4      125.04      159.74     40.85 o 
   6 -12   4       56.85       37.93     40.85 o 
   7 -12   4      156.19      172.87     47.41 o 
   8 -12   4      111.65      129.10     43.76 o 
  -8 -11   4      467.72      424.51     45.22 o 
  -7 -11   4      581.61      652.80     46.68 o 
  -6 -11   4      646.59      601.02     47.41 o 
  -5 -11   4      626.00      646.24     43.03 o 
  -4 -11   4      126.13      107.86     20.37 o 
  -3 -11   4      177.43      172.12     21.40 o 
  -2 -11   4      160.67      127.94     21.64 o 
  -1 -11   4      257.70      235.28     23.78 o 
   0 -11   4     3240.30     3396.04     72.21 o 
   1 -11   4     1782.19     1800.14     56.16 o 
   2 -11   4      215.91      184.54     37.20 o 
   3 -11   4       86.69       64.19     35.01 o 
   4 -11   4      623.44      572.57     41.58 o 
   5 -11   4     1556.77     1512.03     59.81 o 
   6 -11   4      414.47      442.01     49.60 o 
   7 -11   4      137.85      185.99     45.22 o 
   8 -11   4       22.20       25.53     39.39 o 
  -9 -10   4     1085.60     1232.67     69.29 o 
  -8 -10   4      347.24      440.55     45.22 o 
  -7 -10   4        7.57       12.40     33.55 o 
  -6 -10   4        0.67       -2.92     32.82 o 
  -5 -10   4      671.87      635.46     29.54 o 
  -4 -10   4     1870.78     1827.95     43.03 o 
  -3 -10   4      425.94      377.16     23.71 o 
  -2 -10   4      620.16      600.41     26.56 o 
  -1 -10   4       42.41       32.02     32.09 o 
   0 -10   4      104.65      107.22     29.91 o 
   1 -10   4      551.04      558.71     38.66 o 
   2 -10   4      135.13      131.62     14.06 o 
   3 -10   4        0.29        5.11     13.17 o 
   4 -10   4        0.07        7.81     14.79 o 
   5 -10   4       88.49       97.01     33.55 o 
   6 -10   4      582.09      657.91     49.60 o 
   7 -10   4      223.26      172.14     41.58 o 
   8 -10   4      213.30      166.30     37.93 o 
   9 -10   4        1.72        8.75     33.55 o 
  -9  -9   4      475.29      453.27     31.71 o 
  -8  -9   4      100.18      104.66     23.48 o 
  -7  -9   4     1376.54     1466.24     37.29 o 
  -6  -9   4      672.81      639.68     40.12 o 
  -5  -9   4        6.90       18.73     19.29 o 
  -4  -9   4     1166.62     1143.54     30.10 o 
  -3  -9   4      414.50      403.84     23.14 o 
  -2  -9   4        3.79        2.08     17.23 o 
  -1  -9   4     2517.26     2517.75     38.42 o 
   0  -9   4     5261.30     5313.61     77.32 o 
   1  -9   4      297.62      280.09     32.82 o 
   2  -9   4       89.18       90.71     12.57 o 
   3  -9   4     1525.31     1514.95     25.51 o 
   4  -9   4     3907.04     3871.96    105.03 o 
   5  -9   4     3354.51     3331.39     41.56 o 
   6  -9   4     1924.25     2102.40     49.60 o 
   7  -9   4       77.30       59.74     16.78 o 
   8  -9   4        2.59       -7.29     21.15 o 
   9  -9   4       37.00       42.76     25.77 o 
  10  -9   4        3.85       13.10     27.07 o 
 -10  -8   4      183.78      195.82     27.32 o 
  -9  -8   4       68.34       64.19     25.40 o 
  -8  -8   4      532.36      528.71     28.74 o 
  -7  -8   4      156.01      143.69     37.20 o 
  -6  -8   4      182.81      195.52     22.98 o 
  -5  -8   4       27.78       24.20     17.79 o 
  -4  -8   4       63.78       69.38     10.59 o 
  -3  -8   4      372.54      364.94     20.11 o 
  -2  -8   4      514.60      491.91     22.43 o 
  -1  -8   4      698.92      712.51     23.72 o 
   0  -8   4      420.02      425.96     27.72 o 
   1  -8   4        2.73        7.29     24.80 o 
   2  -8   4       76.87       94.82     11.67 o 
   3  -8   4        5.05        4.38     11.67 o 
   4  -8   4      147.49      128.70     13.13 o 
   5  -8   4      664.30      612.69     39.39 o 
   6  -8   4      841.83     1002.12     23.74 o 
   7  -8   4      193.13      159.60     16.59 o 
   8  -8   4      403.01      317.27     19.95 o 
   9  -8   4      244.13      290.33     27.07 o 
  10  -8   4      118.95      114.16     27.07 o 
 -10  -7   4      690.89      718.38     36.23 o 
  -9  -7   4      378.49      433.12     30.01 o 
  -8  -7   4       11.32        9.19     20.85 o 
  -7  -7   4     1269.63     1437.47     33.47 o 
  -6  -7   4     1127.95     1119.44     29.96 o 
  -5  -7   4     4344.47     4343.93     45.83 o 
  -4  -7   4       47.22       61.58     10.92 o 
  -3  -7   4      903.72      809.82     23.36 o 
  -2  -7   4      164.29      173.61     16.71 o 
  -1  -7   4    11057.02    10567.23    130.56 o 
   0  -7   4      560.19      432.66     18.55 o 
   2  -7   4      298.11      335.52     13.13 o 
   3  -7   4      638.69      584.97     18.23 o 
   4  -7   4      553.31      501.82     34.28 o 
   5  -7   4     3143.10     3133.01     41.75 o 
   6  -7   4     1288.65     1399.91     25.62 o 
   7  -7   4      990.23      932.42     36.34 o 
   8  -7   4       31.14       15.00     15.23 o 
   9  -7   4       66.12       62.03     18.21 o 
  10  -7   4      558.15      550.60     30.42 o 
  11  -7   4        9.73        0.00     24.76 o 
 -10  -6   4      149.87      126.18     26.46 o 
  -9  -6   4        0.20        9.16     21.36 o 
  -8  -6   4      105.20       89.92     16.55 o 
  -7  -6   4       59.60       57.96     16.71 o 
  -6  -6   4       39.90       37.20      9.31 o 
  -5  -6   4      482.28      538.07     15.00 o 
  -4  -6   4      106.47      156.37     11.38 o 
  -3  -6   4      120.06      127.25     15.96 o 
  -2  -6   4     1123.91     1131.79     24.46 o 
  -1  -6   4      422.50      342.00     16.81 o 
   0  -6   4      135.90      113.63      9.76 o 
   2  -6   4     5286.75     5657.88     37.20 o 
   3  -6   4        3.41       10.21      9.48 o 
   5  -6   4        2.71       -3.65      5.45 o 
   6  -6   4      250.01      311.68     16.57 o 
   7  -6   4      188.47      130.66     16.40 o 
   8  -6   4     1284.74     1233.21     26.35 o 
   9  -6   4      806.24      904.63     25.57 o 
  10  -6   4        7.40       13.02     21.36 o 
  11  -6   4      212.17      214.87     21.54 o 
 -11  -5   4      106.21      109.60     30.93 o 
 -10  -5   4      271.44      315.90     40.12 o 
  -9  -5   4       52.81       37.15     16.33 o 
  -8  -5   4        0.29       13.29     15.43 o 
  -7  -5   4      759.17      868.15     19.59 o 
  -6  -5   4     2419.98     2362.18     23.57 o 
  -5  -5   4     4968.11     4774.27     63.71 o 
  -4  -5   4      854.67      874.43     16.51 o 
  -3  -5   4        5.39       14.70      9.54 o 
  -2  -5   4    10175.33    11162.28     74.76 o 
  -1  -5   4    14863.10    14499.71     68.74 o 
   0  -5   4     8910.01     9172.23    204.59 o 
   2  -5   4     1116.68     1040.11     14.59 o 
   4  -5   4       45.85       47.80      8.50 o 
   5  -5   4      589.77      579.91     10.24 o 
   6  -5   4     1829.43     1948.00     32.38 o 
   7  -5   4       30.62       13.98     13.54 o 
   8  -5   4      480.35      531.78     20.21 o 
   9  -5   4      657.29      586.44     22.07 o 
  10  -5   4      159.85      118.71     18.19 o 
  11  -5   4      314.29      352.04     30.10 o 
  12  -5   4      145.86      160.46     30.63 o 
 -11  -4   4       72.47       55.43     37.20 o 
 -10  -4   4      768.24      784.50     31.35 o 
  -9  -4   4      156.69      165.53     22.78 o 
  -8  -4   4     1012.08     1032.85     25.93 o 
  -7  -4   4      367.48      418.26     22.96 o 
  -6  -4   4      206.74      211.86     13.36 o 
  -5  -4   4      362.87      376.91     12.08 o 
  -4  -4   4       79.69       79.41     10.51 o 
  -3  -4   4     7831.38     9209.37     46.09 o 
  -2  -4   4     5364.38     5388.92     41.84 o 
  -1  -4   4      494.21      542.74     16.76 o 
   0  -4   4     2428.13     2958.41     43.76 o 
   2  -4   4       22.26       49.60      4.38 o 
   4  -4   4      420.40      429.35     10.61 o 
   5  -4   4      309.39      271.72      8.04 o 
   6  -4   4       19.81       18.07     14.95 o 
   7  -4   4     1724.33     1681.83     32.96 o 
   8  -4   4     2597.98     2509.64     41.32 o 
   9  -4   4      958.95      926.09     24.59 o 
  10  -4   4        2.38       -4.75     17.35 o 
  11  -4   4      490.90      472.87     51.79 o 
  12  -4   4     1036.00     1087.14     62.73 o 
 -11  -3   4      495.54      553.10     31.35 o 
 -10  -3   4     1690.63     1826.68     42.72 o 
  -9  -3   4        1.48       15.56     15.26 o 
  -8  -3   4      412.44      457.57     21.18 o 
  -7  -3   4      375.86      367.00     18.90 o 
  -6  -3   4     4825.54     4576.71     71.85 o 
  -5  -3   4     4905.60     4998.75     54.79 o 
  -4  -3   4       67.20       86.29     10.43 o 
  -3  -3   4     2314.14     2630.43     23.64 o 
  -2  -3   4      592.08      609.02     13.20 o 
  -1  -3   4    20287.22    19985.51     71.08 o 
   0  -3   4       21.54       46.68     13.13 o 
   3  -3   4     2335.78     2506.19     28.45 o 
   4  -3   4      727.29      784.79     12.29 o 
   5  -3   4      658.16      660.23     11.81 o 
   6  -3   4        1.37        9.49     11.61 o 
   7  -3   4      402.07      476.39     12.03 o 
   8  -3   4      402.90      404.50     15.37 o 
   9  -3   4       18.43       10.41     18.55 o 
  10  -3   4      216.64      192.22     18.12 o 
  11  -3   4       74.20       50.74     24.88 o 
  12  -3   4        0.51       -3.65     35.01 o 
 -11  -2   4        0.40       -1.70     24.50 o 
 -10  -2   4      470.50      469.88     22.06 o 
  -9  -2   4     4339.93     4456.38     63.22 o 
  -8  -2   4     2846.79     2796.54     35.21 o 
  -7  -2   4     2058.30     2041.69     33.85 o 
  -6  -2   4      167.37      193.22     15.77 o 
  -5  -2   4       13.26        8.31     11.83 o 
  -4  -2   4      461.65      447.70     13.61 o 
  -3  -2   4     1205.54     1166.28     17.00 o 
  -2  -2   4    10899.84    10415.60     41.46 o 
  -1  -2   4     9440.29     9172.08     66.37 o 
   0  -2   4    16825.82    16582.69     83.15 o 
   3  -2   4     5033.31     4792.61     88.26 o 
   4  -2   4       97.61       89.17      7.18 o 
   5  -2   4     1389.09     1201.60     15.58 o 
   6  -2   4     8816.42     9153.08     40.94 o 
   7  -2   4     5100.74     4828.12     32.37 o 
   8  -2   4     2124.19     1979.27     21.55 o 
   9  -2   4      237.45      216.03     14.89 o 
  10  -2   4      157.74      133.72     22.68 o 
  11  -2   4       55.60       47.25     25.06 o 
  12  -2   4      866.36      901.82     39.25 o 
 -11  -1   4        5.25       13.92     25.04 o 
 -10  -1   4      215.63      226.44     20.10 o 
  -9  -1   4      323.82      305.67     19.95 o 
  -8  -1   4      766.80      758.80     22.03 o 
  -7  -1   4       14.18       21.99     15.75 o 
  -6  -1   4      317.66      262.13     18.96 o 
  -5  -1   4      401.07      340.72     16.48 o 
  -4  -1   4      381.57      399.27     15.45 o 
  -3  -1   4      232.42      273.77     12.63 o 
  -2  -1   4        3.09        8.55      7.87 o 
  -1  -1   4      307.82      335.52     17.51 o 
   0  -1   4     2685.58     2887.45     23.95 o 
   1  -1   4     2787.43     2793.63     16.79 o 
   2  -1   4     6835.44     6484.26     26.64 o 
   3  -1   4      226.96      244.12     10.84 o 
   4  -1   4      697.78      708.53     10.32 o 
   5  -1   4     5023.80     4846.80     28.80 o 
   6  -1   4      775.69      769.67     14.49 o 
   7  -1   4       61.45       72.51      9.95 o 
   8  -1   4     1291.02     1349.71     18.50 o 
   9  -1   4      804.53      781.13     16.41 o 
  10  -1   4       49.81       38.07     18.82 o 
  11  -1   4       58.76       40.48     26.01 o 
  12  -1   4      225.27      193.76     29.44 o 
 -11   0   4      188.94      202.80     22.46 o 
 -10   0   4       20.68        6.82     17.31 o 
  -9   0   4     3710.13     4096.20     61.05 o 
  -8   0   4     1632.65     1534.94     29.01 o 
  -7   0   4     2632.37     2607.94     39.62 o 
  -6   0   4        2.90       -1.31     14.16 o 
  -5   0   4      634.31      605.14     20.25 o 
  -4   0   4     1175.17     1147.33     31.36 o 
  -3   0   4     6058.78     5635.27     56.89 o 
  -2   0   4     5575.41     5339.87     48.14 o 
  -1   0   4      113.67      133.48     13.13 o 
   0   0   4    36808.25    37253.97    866.88 o 
   1   0   4    18262.16    17952.50    161.26 o 
   2   0   4    20434.49    22208.26    187.62 o 
   3   0   4    71435.34    70012.37    576.99 o 
   4   0   4    20367.68    21004.37     68.49 o 
   5   0   4     3783.43     3596.13     30.66 o 
   6   0   4      305.37      351.39     17.15 o 
   7   0   4      343.90      404.89     12.24 o 
   8   0   4      106.74       77.61      9.91 o 
   9   0   4      133.82      171.33     20.96 o 
  10   0   4        5.23       35.10     20.66 o 
  11   0   4      616.20      671.24     32.08 o 
  12   0   4      297.26      255.55     28.66 o 
 -11   1   4      802.49      814.15     29.01 o 
 -10   1   4       23.36       24.59     17.08 o 
  -9   1   4      224.77      211.30     18.80 o 
  -8   1   4      219.11      242.95     18.83 o 
  -7   1   4      351.83      334.52     19.60 o 
  -6   1   4      895.88      889.10     25.21 o 
  -5   1   4      178.60      145.88     20.42 o 
  -4   1   4      495.38      469.00     24.80 o 
  -1   1   4     1000.99      962.07     17.51 o 
   0   1   4     2692.12     2876.24     19.16 o 
   1   1   4     1201.88     1263.50     13.26 o 
   2   1   4      427.61      435.44      8.63 o 
   3   1   4     2157.18     2261.86     39.37 o 
   4   1   4      145.26      171.49      6.52 o 
   5   1   4     6037.96     6254.97     45.66 o 
   6   1   4    13619.03    13602.23    104.66 o 
   7   1   4     3023.38     3050.64     22.03 o 
   8   1   4      193.22      182.29     10.99 o 
   9   1   4      223.62      226.06     23.71 o 
  10   1   4      484.61      403.00     19.86 o 
  11   1   4      602.58      629.49     25.96 o 
  12   1   4      173.19      179.38     36.10 o 
  13   1   4       31.90       27.72     40.85 o 
 -11   2   4       10.89       29.91     22.95 o 
 -10   2   4        7.87       12.26     19.19 o 
  -9   2   4      517.25      510.26     23.17 o 
  -8   2   4     7087.68     7074.83     57.65 o 
  -7   2   4     4660.07     4580.47     44.48 o 
  -6   2   4     1899.76     1795.22     37.20 o 
  -5   2   4      245.66      234.13     21.15 o 
  -3   2   4     3153.10     3060.52     35.74 o 
  -1   2   4     8401.26     8409.18    150.62 o 
   0   2   4     2405.87     2421.15     12.90 o 
   1   2   4     6633.96     7362.69    133.48 o 
   2   2   4     2753.67     2657.86     17.79 o 
   3   2   4     1777.28     1525.01     14.74 o 
   4   2   4     2256.34     2158.65     21.19 o 
   5   2   4     1058.95     1040.05     10.97 o 
   6   2   4     4744.69     4861.31    117.10 o 
   7   2   4     3402.46     3284.44     59.81 o 
   8   2   4      989.25      886.88     27.79 o 
   9   2   4      396.91      425.19     19.47 o 
  10   2   4       22.98       28.04     17.26 o 
  11   2   4     1299.59     1317.51     30.50 o 
  12   2   4      301.78      216.25     30.83 o 
 -11   3   4      383.26      380.66     31.64 o 
 -10   3   4       95.62       55.90     36.10 o 
  -9   3   4      540.77      499.71     24.17 o 
  -8   3   4      970.56     1028.24     27.15 o 
  -7   3   4      139.00      139.44     17.39 o 
  -6   3   4      941.58      849.22     37.93 o 
  -5   3   4       41.63       31.36     20.42 o 
  -3   3   4     1396.58     1709.69     24.80 o 
  -2   3   4       38.52       26.26     13.13 o 
  -1   3   4    10621.77    11284.78     59.81 o 
   0   3   4     5273.32     5179.61     26.75 o 
   1   3   4     1718.41     1775.69     11.37 o 
   2   3   4        0.74       14.58      5.22 o 
   3   3   4      556.99      549.09     26.62 o 
   4   3   4      170.23      160.38      4.98 o 
   5   3   4     1287.27     1120.63     11.51 o 
   6   3   4      217.25      153.17     24.07 o 
   7   3   4     1608.51     1463.89     45.95 o 
   8   3   4      743.05      751.97     21.45 o 
   9   3   4      212.06      174.63     16.80 o 
  10   3   4      424.23      417.22     21.88 o 
  11   3   4      680.98      660.99     25.83 o 
  12   3   4        6.83        0.73     32.09 o 
 -11   4   4       77.02       61.69     30.01 o 
 -10   4   4      180.68      164.76     27.07 o 
  -9   4   4      375.63      341.04     27.85 o 
  -8   4   4     1634.11     1738.46     33.10 o 
  -7   4   4     1185.25     1095.20     26.50 o 
  -6   4   4     1395.87     1399.79     26.06 o 
  -4   4   4       45.58       22.61     11.67 o 
  -3   4   4    17785.16    18819.73    269.87 o 
  -2   4   4    12225.16    12107.88    150.98 o 
  -1   4   4       95.78       95.32     10.05 o 
   0   4   4     3059.52     3372.67     21.23 o 
   1   4   4     6410.60     6804.96     58.35 o 
   2   4   4      819.20      910.92     10.93 o 
   3   4   4     1445.13     1344.27     24.24 o 
   4   4   4     1984.30     2085.12     40.87 o 
   5   4   4     1018.47     1127.13     18.21 o 
   6   4   4       35.96       37.23      6.37 o 
   7   4   4      829.30      787.78     28.08 o 
   8   4   4      423.49      358.29     19.16 o 
   9   4   4     1913.36     2113.01     33.72 o 
  10   4   4        2.49       -8.91     16.46 o 
  11   4   4      117.81       99.14     24.09 o 
  12   4   4      112.18       88.08     26.17 o 
 -10   5   4      154.70      175.51     30.14 o 
  -9   5   4      373.84      385.77     28.45 o 
  -8   5   4       13.70        4.56     19.62 o 
  -7   5   4      580.74      557.16     21.15 o 
  -6   5   4      664.15      597.13     20.47 o 
  -5   5   4      530.50      495.64     53.97 o 
  -4   5   4     1697.90     1876.17     41.21 o 
  -2   5   4     6336.98     6809.14    103.57 o 
  -1   5   4     1078.52     1163.96     14.62 o 
   0   5   4     4463.27     4528.46     24.51 o 
   1   5   4     4030.77     3887.35     31.74 o 
   2   5   4      149.53      144.07      5.49 o 
   3   5   4      231.21      220.19      7.13 o 
   4   5   4       40.87       32.98      5.43 o 
   5   5   4     2482.09     2404.87     10.95 o 
   6   5   4     1580.08     1560.69     15.61 o 
   7   5   4      788.06      673.02     15.52 o 
   8   5   4     1393.38     1338.29     26.89 o 
   9   5   4      104.69       65.61     17.24 o 
  10   5   4     1626.19     1660.93     41.00 o 
  11   5   4     1572.27     1634.20     42.21 o 
  12   5   4      493.79      483.12     32.38 o 
 -10   6   4       99.42      140.53     27.49 o 
  -9   6   4       27.70       55.76     25.26 o 
  -8   6   4      341.11      389.12     27.79 o 
  -7   6   4     1073.74     1036.60     33.01 o 
  -6   6   4      224.45      219.42     21.50 o 
  -5   6   4       27.70       20.99     12.22 o 
  -4   6   4      476.82      524.46     13.41 o 
  -2   6   4     9477.37     9600.64     86.40 o 
  -1   6   4      485.29      500.47     15.40 o 
   0   6   4       15.20       16.89      8.62 o 
   1   6   4      251.54      231.25      8.64 o 
   2   6   4     3091.27     3479.38     13.34 o 
   3   6   4       38.33       34.13      5.56 o 
   4   6   4      176.63      195.90      5.77 o 
   5   6   4     1369.67     1369.67     16.82 o 
   6   6   4      438.31      383.45     20.92 o 
   7   6   4      225.09      207.33     19.42 o 
   8   6   4       39.48       39.66     18.88 o 
   9   6   4      357.17      352.40     26.06 o 
  10   6   4       22.35       26.48     22.84 o 
  11   6   4       76.52       64.62     25.77 o 
  12   6   4       37.11        4.77     25.49 o 
 -10   7   4      255.60      309.27     33.00 o 
  -9   7   4       86.15       95.16     26.47 o 
  -8   7   4      124.39      156.49     26.53 o 
  -7   7   4      125.46      102.44     21.36 o 
  -6   7   4      304.26      245.65     20.09 o 
  -5   7   4     1417.00     1458.80     31.78 o 
  -4   7   4      935.28      852.70     24.69 o 
  -3   7   4     3037.70     3334.79     37.68 o 
  -2   7   4     1928.20     1939.96     21.07 o 
  -1   7   4     1760.10     1833.50     14.87 o 
   0   7   4     1461.12     1292.16     12.92 o 
   1   7   4    11521.84    10614.54     44.16 o 
   2   7   4        3.08        4.39      3.33 o 
   3   7   4       14.63       25.31      6.60 o 
   4   7   4      537.06      490.15      8.02 o 
   5   7   4     1880.74     1904.87     29.54 o 
   6   7   4     6425.79     6189.65     31.99 o 
   8   7   4      155.52      117.66     20.63 o 
   9   7   4      581.83      572.88     28.14 o 
  10   7   4     1446.70     1513.68     46.68 o 
  11   7   4      765.36      779.46     35.26 o 
  12   7   4        2.63       -8.02     38.66 o 
  -9   8   4      111.37      117.08     28.14 o 
  -8   8   4      578.76      596.58     33.12 o 
  -7   8   4     1148.70     1133.63     36.00 o 
  -6   8   4      143.08      121.19     21.37 o 
  -5   8   4       11.47       11.32     16.59 o 
  -4   8   4       49.23       47.83     15.75 o 
  -3   8   4     5464.12     5592.30     52.01 o 
  -2   8   4     1578.78     1458.78     15.10 o 
  -1   8   4        1.27        7.90      5.91 o 
   0   8   4      771.22      765.90      8.41 o 
   1   8   4     1684.29     1813.82     17.28 o 
   2   8   4      353.73      361.16      8.43 o 
   3   8   4        4.99        9.93      4.38 o 
   4   8   4      126.46      128.03      6.62 o 
   5   8   4       47.54       47.65     11.63 o 
   6   8   4       15.60       -3.61     13.23 o 
   7   8   4      520.57      424.51     35.74 o 
   8   8   4      269.47      280.74     25.53 o 
   9   8   4      476.98      445.22     26.99 o 
  10   8   4       97.67       81.57     24.71 o 
  -9   9   4      553.32      649.19     35.83 o 
  -8   9   4      191.70      169.32     31.73 o 
  -7   9   4        2.29       17.76     22.43 o 
  -6   9   4     2023.27     2027.46     41.63 o 
  -5   9   4       71.50       82.59     17.85 o 
  -4   9   4       30.33       19.71     13.36 o 
  -3   9   4      337.53      360.53     12.82 o 
  -2   9   4      418.72      457.61     12.71 o 
  -1   9   4        6.07        7.02      7.50 o 
   0   9   4     3129.69     3085.91     22.26 o 
   1   9   4     9056.37     8873.83     49.31 o 
   2   9   4      804.04      959.02     18.42 o 
   3   9   4     1948.49     2044.27     19.51 o 
   4   9   4        6.18       -4.17     14.91 o 
   5   9   4     5518.36     5671.94     76.89 o 
   6   9   4     5310.64     5147.56     76.56 o 
   7   9   4     2360.22     2530.26     70.02 o 
   8   9   4       41.75       14.59     35.01 o 
   9   9   4        8.20       12.40     24.80 o 
  10   9   4      339.26      274.25     48.87 o 
  11   9   4      198.80      242.89     48.87 o 
  -8  10   4      282.04      297.49     29.77 o 
  -7  10   4      335.34      357.64     40.48 o 
  -6  10   4       68.84       97.10     20.77 o 
  -5  10   4      335.21      335.59     24.77 o 
  -4  10   4        3.88        8.54     13.88 o 
  -3  10   4      203.35      177.00     13.97 o 
  -2  10   4       48.07       32.98     13.30 o 
  -1  10   4      453.16      489.56     18.26 o 
   0  10   4      512.68      584.17     22.84 o 
   1  10   4      431.50      451.34     16.33 o 
   2  10   4      617.08      580.46     13.62 o 
   3  10   4      290.56      299.68     14.07 o 
   4  10   4      158.45      160.16     13.92 o 
   5  10   4     1333.65     1401.50     24.68 o 
   6  10   4      123.45      127.83     23.34 o 
   7  10   4        3.63      -10.94     20.63 o 
   8  10   4      520.11      485.49     31.57 o 
   9  10   4        6.57        2.19     36.47 o 
  10  10   4       36.70       52.69     27.28 o 
  -7  11   4       21.75       45.95     36.47 o 
  -6  11   4      590.67      592.67     57.99 o 
  -5  11   4      317.30      344.72     28.59 o 
  -4  11   4       28.11       24.94     20.77 o 
  -3  11   4       21.44       45.55     17.96 o 
  -2  11   4      163.28      161.62     15.72 o 
  -1  11   4      120.17      106.48     14.52 o 
   0  11   4     1050.01     1164.15     30.83 o 
   1  11   4     9884.93    10039.04     76.76 o 
   2  11   4     1731.95     1864.81     21.74 o 
   3  11   4      140.49       97.83     16.89 o 
   4  11   4       56.11       32.58     13.76 o 
   5  11   4     1010.87      977.18     31.51 o 
   6  11   4     3464.07     3504.73     52.85 o 
   7  11   4        6.06       39.26     23.46 o 
   8  11   4       73.77       42.33     22.40 o 
   9  11   4        2.76       -3.12     28.02 o 
  -7  12   4        3.71       13.23     26.99 o 
  -6  12   4      216.48      214.45     27.94 o 
  -5  12   4       73.82       77.68     23.72 o 
  -4  12   4       78.46       64.54     23.19 o 
  -3  12   4      114.08      121.93     22.18 o 
  -2  12   4      391.65      423.34     26.99 o 
  -1  12   4      121.78      126.12     16.20 o 
   0  12   4       76.49       74.84     15.11 o 
   1  12   4      251.38      246.48     43.03 o 
   2  12   4      132.60      153.53     20.37 o 
   3  12   4       22.81       10.10     19.41 o 
   4  12   4       41.99       26.21     14.25 o 
   5  12   4      709.01      723.67     29.91 o 
   6  12   4      139.85      154.85     42.30 o 
   7  12   4      514.38      504.72     31.19 o 
   8  12   4      393.45      414.81     56.16 o 
   9  12   4      973.43      943.45     41.54 o 
  -6  13   4      229.69      179.85     30.89 o 
  -5  13   4      496.41      476.15     31.69 o 
  -4  13   4      316.10      346.70     29.14 o 
  -3  13   4       58.56       66.11     23.98 o 
  -2  13   4       10.89       19.37     20.25 o 
  -1  13   4       65.53       61.20     20.98 o 
   0  13   4     1723.28     1777.61     30.51 o 
   1  13   4      118.39      103.24     21.66 o 
   2  13   4       13.57       -5.44     20.04 o 
   3  13   4        0.74        1.37     20.15 o 
   4  13   4      192.98      183.81     22.22 o 
   5  13   4      893.11      940.91     55.43 o 
   6  13   4      136.14      170.68     37.20 o 
   7  13   4      211.68      211.52     45.22 o 
   8  13   4       10.86        6.86     26.90 o 
  -4  14   4      287.30      269.38     29.14 o 
  -3  14   4       36.20       26.17     24.74 o 
  -2  14   4      198.58      241.69     26.17 o 
  -1  14   4      848.03      876.86     32.60 o 
   0  14   4      430.59      461.32     32.82 o 
   1  14   4       73.80       57.53     18.20 o 
   2  14   4        3.16       -6.08     18.63 o 
   3  14   4      743.29      698.32     30.09 o 
   4  14   4      575.18      584.24     48.14 o 
   5  14   4      115.87       86.07     35.74 o 
   6  14   4      215.13      150.98     46.68 o 
  -2  15   4       15.11       17.51     25.21 o 
  -1  15   4      342.48      285.92     41.58 o 
   0  15   4      317.89      323.13     31.41 o 
   1  15   4      563.47      548.79     30.15 o 
   2  15   4      148.97      132.40     25.01 o 
   3  15   4       23.25       12.39     23.48 o 
   5  15   4       41.29       51.79     46.68 o 
  -2 -15   5     1032.31     1047.40     61.27 o 
  -1 -15   5     2353.28     2458.77     79.50 o 
   0 -15   5      482.43      444.93     53.97 o 
   1 -15   5       14.84       27.72     40.12 o 
   2 -15   5        4.15        7.29     45.22 o 
  -4 -14   5       20.71       35.74     37.93 o 
  -3 -14   5       29.48       40.16     26.04 o 
  -2 -14   5      368.25      340.63     42.30 o 
  -1 -14   5      306.34      261.12     41.58 o 
   0 -14   5      812.77      770.97     54.70 o 
   1 -14   5       61.33        6.56     36.47 o 
   2 -14   5       11.84       36.47     42.30 o 
   3 -14   5       32.48       45.95     37.20 o 
   4 -14   5      180.51      205.69     48.14 o 
   5 -14   5      122.08      134.21     50.33 o 
  -6 -13   5     1528.84     1576.94     69.29 o 
  -5 -13   5        1.46       -0.73     37.93 o 
  -4 -13   5        0.93       36.47     36.47 o 
  -3 -13   5       10.62       23.98     23.98 o 
  -2 -13   5      619.19      646.34     31.41 o 
  -1 -13   5     1298.70     1450.76     60.54 o 
   0 -13   5      562.07      528.81     44.49 o 
   1 -13   5       46.02       15.32     37.20 o 
   2 -13   5       50.68       67.83     37.93 o 
   3 -13   5       20.32       24.80     35.01 o 
   4 -13   5      180.57      237.78     45.95 o 
   5 -13   5      550.48      585.70     54.70 o 
   6 -13   5      110.36       91.90     43.76 o 
  -7 -12   5       61.66       71.48     42.30 o 
  -6 -12   5      137.24      108.68     39.39 o 
  -5 -12   5      305.09      317.28     43.03 o 
  -4 -12   5      110.06      158.07     24.69 o 
  -3 -12   5      921.57      924.42     33.00 o 
  -2 -12   5       49.01       51.21     21.29 o 
  -1 -12   5        9.77       22.61     36.47 o 
   0 -12   5       13.49       13.13     37.20 o 
   1 -12   5       29.72       43.76     37.93 o 
   2 -12   5     1912.18     2005.82     62.00 o 
   3 -12   5       29.73       34.28     28.45 o 
   4 -12   5      290.43      275.71     44.49 o 
   5 -12   5     1335.31     1452.22     64.19 o 
   6 -12   5      439.81      380.74     47.41 o 
   7 -12   5      552.02      576.22     54.70 o 
  -8 -11   5       22.61        8.75     41.58 o 
  -7 -11   5      802.08      805.25     56.16 o 
  -6 -11   5       49.24      102.11     35.74 o 
  -5 -11   5       16.75       21.15     34.28 o 
  -4 -11   5      232.43      227.14     24.46 o 
  -3 -11   5        2.97        8.23     22.25 o 
  -2 -11   5     1585.16     1594.22     56.16 o 
  -1 -11   5      188.74      195.62     24.40 o 
   0 -11   5       60.01       21.15     35.74 o 
   1 -11   5       38.75       43.76     30.63 o 
   2 -11   5      531.76      523.70     43.03 o 
   3 -11   5      115.46      124.00     35.01 o 
   4 -11   5       72.97      119.62     37.93 o 
   5 -11   5     2774.99     2710.41     76.59 o 
   6 -11   5      487.00      367.61     42.30 o 
   7 -11   5       25.00        2.92     41.58 o 
   8 -11   5      138.24      126.91     42.30 o 
  -8 -10   5     1540.56     1475.56     67.10 o 
  -7 -10   5      342.92      366.15     45.95 o 
  -6 -10   5      288.23      293.94     37.20 o 
  -5 -10   5      245.91      232.09     24.74 o 
  -4 -10   5       94.39      105.02     21.40 o 
  -3 -10   5     1526.79     1556.07     78.04 o 
  -2 -10   5        1.51       -5.97     19.34 o 
  -1 -10   5        0.55        5.06     17.65 o 
   0 -10   5      197.91       98.47     34.28 o 
   1 -10   5     4576.80     4451.47     76.59 o 
   2 -10   5     4629.60     4957.67     82.42 o 
   3 -10   5      637.20      582.05     40.85 o 
   4 -10   5      197.85      164.84     29.18 o 
   5 -10   5      441.52      444.20     40.12 o 
   6 -10   5     8326.29     8048.09    115.97 o 
   7 -10   5      306.91      344.27     40.12 o 
   8 -10   5       49.36       77.32     32.82 o 
   9 -10   5       19.46       -1.46     40.85 o 
  -9  -9   5        0.38       -2.90     26.29 o 
  -8  -9   5      737.15      679.27     36.47 o 
  -7  -9   5     1420.27     1479.20     63.46 o 
  -6  -9   5      119.99       75.86     29.18 o 
  -5  -9   5       71.06       62.67     21.15 o 
  -4  -9   5        1.45       11.75     18.23 o 
  -3  -9   5      766.88      760.47     33.19 o 
  -2  -9   5      440.39      449.37     24.17 o 
  -1  -9   5      205.40      203.70     21.07 o 
   0  -9   5       46.86       18.96     24.07 o 
   1  -9   5      985.79     1037.19     41.58 o 
   2  -9   5      481.09      562.36     33.55 o 
   3  -9   5       75.25      108.70     12.11 o 
   4  -9   5        6.97       20.21     12.72 o 
   5  -9   5      260.84      200.58     36.47 o 
   6  -9   5      107.94       60.54     37.93 o 
   7  -9   5       69.43       73.33     22.98 o 
   8  -9   5       57.75       20.42     36.47 o 
   9  -9   5       11.59       -1.09     23.21 o 
  10  -9   5      185.62      154.74     27.84 o 
  -9  -8   5      593.57      626.76     32.38 o 
  -8  -8   5      738.81      713.10     31.35 o 
  -7  -8   5     1208.19     1271.58     49.96 o 
  -6  -8   5        0.73       -0.74     18.78 o 
  -5  -8   5     1157.43     1152.62     31.12 o 
  -4  -8   5      478.77      472.73     17.04 o 
  -3  -8   5     6224.39     5744.65    136.03 o 
  -2  -8   5      648.47      644.21     23.66 o 
  -1  -8   5       40.97       49.28     24.80 o 
   0  -8   5     1148.51     1052.51     38.66 o 
   1  -8   5     3753.77     3620.69     65.65 o 
   2  -8   5     1443.83     1320.20     42.30 o 
   3  -8   5       26.11       12.40      9.48 o 
   4  -8   5       54.46       51.23     12.76 o 
   5  -8   5      935.59     1143.93     35.01 o 
   6  -8   5     7644.14     7334.75    101.39 o 
   7  -8   5     3577.94     3677.68    116.34 o 
   8  -8   5      258.73      305.82     19.91 o 
   9  -8   5      474.86      454.50     23.23 o 
  10  -8   5      777.87      777.45     36.85 o 
 -10  -7   5        8.73        8.50     28.34 o 
  -9  -7   5       78.55       69.96     23.36 o 
  -8  -7   5       77.27       67.01     20.68 o 
  -7  -7   5        0.64        3.30     18.88 o 
  -6  -7   5        3.70       11.36     19.34 o 
  -5  -7   5        6.89       17.00     11.34 o 
  -4  -7   5      175.43      214.89     13.51 o 
  -3  -7   5       44.69       31.57     16.71 o 
  -2  -7   5     5738.98     5569.22     71.12 o 
  -1  -7   5      689.60      724.59     22.95 o 
   0  -7   5      711.39      671.89     20.83 o 
   3  -7   5     1165.63     1218.08     19.69 o 
   4  -7   5      106.00      150.61     17.51 o 
   5  -7   5      594.64      528.81     32.09 o 
   6  -7   5      536.36      598.83     35.74 o 
   7  -7   5     2574.09     2611.86     56.24 o 
   8  -7   5      118.40       56.46     15.99 o 
   9  -7   5      356.12      306.41     21.19 o 
  10  -7   5      922.79      950.37     42.46 o 
  11  -7   5      119.58      134.49     26.76 o 
 -10  -6   5      447.29      459.86     31.96 o 
  -9  -6   5      239.65      241.75     20.89 o 
  -8  -6   5     1134.73     1174.46     34.35 o 
  -7  -6   5      132.66      181.80     21.01 o 
  -6  -6   5      191.32      202.07     19.76 o 
  -5  -6   5       64.38       31.19     11.94 o 
  -4  -6   5     2359.19     2273.59     33.72 o 
  -3  -6   5     3669.68     3366.20     48.50 o 
  -2  -6   5     2932.65     3208.72     38.81 o 
  -1  -6   5      497.02      567.71     20.63 o 
   0  -6   5     1839.72     1853.10     35.87 o 
   3  -6   5      628.62      571.84     13.13 o 
   5  -6   5       44.68       28.63     18.23 o 
   6  -6   5      685.89      608.77     19.42 o 
   7  -6   5     2586.60     2467.85     33.06 o 
   8  -6   5     1398.40     1567.83     29.14 o 
   9  -6   5       15.99       12.61     17.44 o 
  10  -6   5      419.58      485.04     23.25 o 
  11  -6   5      221.34      197.73     21.18 o 
 -10  -5   5      163.83      166.55     28.86 o 
  -9  -5   5        6.72       10.88     17.71 o 
  -8  -5   5       64.08       66.23     20.63 o 
  -7  -5   5        1.68        6.23     12.56 o 
  -6  -5   5      173.29      172.54     12.44 o 
  -5  -5   5        1.83        7.17     11.74 o 
  -4  -5   5      366.23      363.75     18.69 o 
  -3  -5   5       35.97        8.54     10.61 o 
  -2  -5   5     3115.91     3295.71     38.07 o 
  -1  -5   5     4501.65     4708.53     42.53 o 
   0  -5   5      516.65      526.35     12.26 o 
   5  -5   5     1628.90     1551.99     20.27 o 
   6  -5   5       33.29       29.48     15.96 o 
   7  -5   5      132.03      134.28     15.90 o 
   8  -5   5       10.03       14.12     15.23 o 
   9  -5   5     2365.85     2402.44     35.19 o 
  10  -5   5     1961.47     1988.94     34.95 o 
  11  -5   5      329.67      325.75     38.66 o 
  12  -5   5        5.69        5.92     27.68 o 
 -11  -4   5      406.39      409.96     36.06 o 
 -10  -4   5       70.57       95.32     20.14 o 
  -9  -4   5     1691.03     1774.68     34.91 o 
  -8  -4   5      304.27      288.45     17.27 o 
  -7  -4   5      129.05      159.87     14.82 o 
  -6  -4   5      203.14      223.00     14.15 o 
  -5  -4   5      224.75      235.27     13.30 o 
  -4  -4   5     6037.96     5587.32     37.65 o 
  -3  -4   5     3918.65     3678.05     31.01 o 
  -2  -4   5       96.09      120.36     14.69 o 
  -1  -4   5      866.88      842.70     32.46 o 
   0  -4   5     6790.72     7356.63     69.29 o 
   4  -4   5      431.48      491.54     14.69 o 
   5  -4   5     2745.97     2782.68     50.33 o 
   6  -4   5      164.37      229.94     17.00 o 
   7  -4   5      616.66      600.34     32.09 o 
   8  -4   5       38.16       44.14     18.03 o 
   9  -4   5      415.76      419.22     19.61 o 
  10  -4   5      719.94      760.37     24.76 o 
  11  -4   5       98.90       66.19     24.46 o 
  12  -4   5      188.79      176.93     31.05 o 
 -11  -3   5        0.86       -0.94     21.79 o 
 -10  -3   5       43.66       49.97     23.36 o 
  -9  -3   5      857.05      817.62     28.37 o 
  -8  -3   5      202.75      193.35     16.20 o 
  -7  -3   5       58.02       71.26     15.53 o 
  -6  -3   5      433.85      352.37     16.28 o 
  -5  -3   5     1785.82     1753.25     24.88 o 
  -4  -3   5      426.03      426.25     14.59 o 
  -3  -3   5      543.60      457.54     14.27 o 
  -2  -3   5     2359.73     2513.11     23.73 o 
  -1  -3   5    10144.99     9942.32     54.66 o 
   0  -3   5     4806.88     4466.79     51.06 o 
   4  -3   5     6149.89     6698.52     39.04 o 
   5  -3   5    14188.59    13782.47     48.48 o 
   6  -3   5      817.84      798.18     18.64 o 
   7  -3   5      497.16      462.03     22.43 o 
   8  -3   5      755.41      759.33     19.76 o 
   9  -3   5     1978.58     2102.51    101.39 o 
  10  -3   5     1227.29     1205.95     34.15 o 
  11  -3   5        2.41      -10.29     24.91 o 
  12  -3   5        7.50       -0.73     37.93 o 
 -11  -2   5       55.45       13.21     25.40 o 
 -10  -2   5      306.09      317.66     20.98 o 
  -9  -2   5      335.57      332.55     20.86 o 
  -8  -2   5     3107.03     3194.32     45.17 o 
  -7  -2   5       13.72       41.75     15.89 o 
  -6  -2   5      133.17      120.77     15.57 o 
  -5  -2   5     1300.55     1488.86     26.00 o 
  -4  -2   5     6940.88     6488.34     90.08 o 
  -3  -2   5    13314.86    13413.84     61.29 o 
  -2  -2   5      465.75      493.56     12.98 o 
  -1  -2   5     2296.34     2436.89     37.20 o 
   0  -2   5      106.51       99.20     16.05 o 
   1  -2   5     1681.67     1789.19     14.59 o 
   2  -2   5      629.04      730.12     10.21 o 
   3  -2   5      876.36     1001.08     23.34 o 
   4  -2   5      370.54      345.46     14.95 o 
   5  -2   5     1699.10     1913.07     19.99 o 
   6  -2   5        0.15       20.90      9.90 o 
   7  -2   5     2485.88     2602.18     25.68 o 
   8  -2   5      594.06      631.06     14.60 o 
   9  -2   5      269.99      279.02     21.75 o 
  10  -2   5      189.86      175.35     25.26 o 
  11  -2   5      314.85      267.28     28.86 o 
  12  -2   5       89.20       69.51     27.59 o 
 -11  -1   5      542.86      561.26     34.37 o 
 -10  -1   5        2.39        1.08     17.94 o 
  -9  -1   5      219.33      176.44     18.20 o 
  -8  -1   5       39.46       25.48     18.40 o 
  -7  -1   5     1388.98     1496.45     31.69 o 
  -6  -1   5     2348.76     2107.25     67.47 o 
  -5  -1   5     1488.56     1379.71     26.80 o 
  -4  -1   5     1617.89     1686.34     22.68 o 
  -3  -1   5       75.50       45.98     11.83 o 
  -2  -1   5        6.72        9.23      9.16 o 
  -1  -1   5     2613.70     2489.41     36.47 o 
   0  -1   5    11182.91    11128.31     67.83 o 
   1  -1   5      963.78      952.58     15.32 o 
   2  -1   5     2364.46     2135.66     21.88 o 
   3  -1   5     3195.82     3490.14     26.26 o 
   4  -1   5    10097.06    10039.77     95.19 o 
   5  -1   5    52225.39    51315.60    373.64 o 
   6  -1   5      323.67      299.21     12.44 o 
   7  -1   5      548.34      512.56     14.99 o 
   8  -1   5       85.31       97.21     10.67 o 
   9  -1   5      770.61      785.40     17.16 o 
  10  -1   5       72.79       72.57     23.72 o 
  11  -1   5      128.82      133.14     27.07 o 
  12  -1   5       32.39       -5.30     25.76 o 
 -11   0   5        8.26        6.78     20.65 o 
 -10   0   5      118.71      109.92     18.79 o 
  -9   0   5     3442.71     3749.44     45.88 o 
  -8   0   5      992.01      959.80     30.31 o 
  -7   0   5       10.85        4.65     15.67 o 
  -6   0   5      408.20      392.96     20.98 o 
  -5   0   5        0.78       -2.53     14.64 o 
  -4   0   5      672.93      662.29     28.45 o 
  -3   0   5      319.05      334.15     14.41 o 
  -2   0   5       76.06       63.46     14.59 o 
  -1   0   5      523.26      522.00     29.18 o 
   0   0   5      139.40      167.65      9.53 o 
   1   0   5        5.38        7.29      9.48 o 
   2   0   5        2.06       23.90      6.14 o 
   3   0   5        7.13       11.59      6.95 o 
   4   0   5     1575.99     1596.71     14.52 o 
   5   0   5     2949.47     2947.77     40.99 o 
   6   0   5      169.23      172.55     11.38 o 
   7   0   5      891.22      890.73     24.96 o 
   8   0   5       83.07       75.98     14.21 o 
   9   0   5      260.13      246.90     16.07 o 
  10   0   5       45.71       11.38     22.16 o 
  11   0   5       52.77       36.44     22.62 o 
  12   0   5       21.55       -1.20     26.53 o 
  13   0   5      159.59      164.66     31.05 o 
 -11   1   5      249.59      243.91     23.41 o 
 -10   1   5     1150.16     1210.26     31.27 o 
  -9   1   5       67.22       58.25     19.75 o 
  -8   1   5       75.77       75.00     16.26 o 
  -7   1   5      542.57      501.76     24.69 o 
  -6   1   5      326.35      256.02     19.52 o 
  -5   1   5      404.28      308.75     17.44 o 
  -4   1   5      381.21      310.72     24.07 o 
  -2   1   5     1674.98     1858.49     29.91 o 
  -1   1   5     1573.06     1540.71     18.96 o 
   0   1   5     6689.02     6844.27     92.63 o 
   1   1   5      202.19      187.45     13.13 o 
   2   1   5      419.36      371.53      9.04 o 
   3   1   5      656.83      680.99     21.94 o 
   4   1   5    10449.79    10543.71     69.49 o 
   5   1   5    37200.01    36802.37    144.30 o 
   6   1   5     4005.29     4173.63     27.64 o 
   7   1   5      713.92      693.49     20.91 o 
   8   1   5        2.39        8.38     10.12 o 
   9   1   5      354.79      316.96     23.66 o 
  10   1   5       60.28       37.67     16.71 o 
  11   1   5        4.01       21.40     16.84 o 
  12   1   5      176.89       99.39     28.14 o 
  13   1   5      173.56      175.56     32.96 o 
 -11   2   5      114.63      142.53     22.02 o 
 -10   2   5      657.28      677.57     26.51 o 
  -9   2   5     2222.43     2275.09     38.44 o 
  -8   2   5      422.32      418.71     21.68 o 
  -7   2   5       20.09       21.99     19.85 o 
  -6   2   5      634.40      662.69     23.95 o 
  -5   2   5     1695.37     1854.84     45.95 o 
  -2   2   5      275.34      331.87     15.32 o 
  -1   2   5     2921.92     2984.67     28.45 o 
   0   2   5     1312.66     1421.62     22.61 o 
   1   2   5       36.07       51.06     12.40 o 
   2   2   5      569.67      612.34     12.32 o 
   3   2   5      524.92      567.08     11.69 o 
   4   2   5     1266.34     1342.32     11.65 o 
   5   2   5       93.02      113.70      5.80 o 
   6   2   5     2120.35     2147.71     34.47 o 
   7   2   5     1456.22     1415.13     18.23 o 
   8   2   5     4070.56     4168.34     69.31 o 
   9   2   5      234.51      190.11     17.16 o 
  10   2   5      753.03      727.02     23.63 o 
  11   2   5       66.33       42.21     17.69 o 
  12   2   5      459.70      453.45     32.19 o 
  13   2   5      272.47      263.98     32.90 o 
 -11   3   5      961.85     1042.22     42.28 o 
 -10   3   5      544.74      572.03     27.18 o 
  -9   3   5       95.48       91.90     20.48 o 
  -8   3   5      846.13      836.78     28.06 o 
  -7   3   5      635.45      657.28     27.04 o 
  -6   3   5     1042.53      959.38     28.08 o 
  -5   3   5     3822.11     3827.11     64.92 o 
  -3   3   5      163.44      123.27     13.13 o 
  -1   3   5    14120.85    13536.93    284.83 o 
   0   3   5    13145.29    12597.41     53.78 o 
   1   3   5        5.39        5.43      6.65 o 
   2   3   5     4025.73     4275.98     49.69 o 
   3   3   5     1336.09     1406.41     18.71 o 
   4   3   5     3256.12     3247.84     41.29 o 
   5   3   5     7819.16     7866.14     35.49 o 
   6   3   5      906.34      878.92     34.28 o 
   7   3   5      599.68      693.65     36.47 o 
   8   3   5      677.33      695.94     20.80 o 
   9   3   5      249.08      198.28     18.87 o 
  10   3   5        5.22        5.63     17.95 o 
  11   3   5        9.00       -8.81     19.00 o 
  12   3   5       53.48       59.20     21.31 o 
 -10   4   5        1.21       16.39     26.01 o 
  -9   4   5       82.94       86.93     19.00 o 
  -8   4   5      267.15      248.26     20.76 o 
  -7   4   5      121.16      119.38     17.44 o 
  -6   4   5       10.51       -0.22     17.23 o 
  -5   4   5       13.80        4.38     21.15 o 
  -3   4   5       80.55       38.66     10.21 o 
  -2   4   5      483.22      556.25     10.61 o 
  -1   4   5     8090.27     8463.16     47.32 o 
   0   4   5      933.19      916.02      9.98 o 
   1   4   5     3873.96     3842.98     19.81 o 
   2   4   5     1685.70     1553.53     12.80 o 
   3   4   5      163.59      226.15      9.81 o 
   4   4   5     1171.99     1210.15     25.89 o 
   5   4   5      480.26      526.01      7.22 o 
   6   4   5      832.01      744.00     13.41 o 
   7   4   5      486.47      444.53     22.32 o 
   8   4   5     3696.84     3732.89     39.68 o 
   9   4   5        6.72       -3.35     16.91 o 
  10   4   5      828.51      716.32     24.70 o 
  11   4   5      295.62      270.85     22.48 o 
  12   4   5      904.66      901.53     37.33 o 
 -10   5   5      298.10      345.50     33.51 o 
  -9   5   5       37.23       81.86     26.29 o 
  -8   5   5      103.59       64.74     19.30 o 
  -7   5   5       60.25       74.88     17.52 o 
  -6   5   5     2246.59     2217.09     33.54 o 
  -5   5   5     1414.46     1372.62     31.41 o 
  -4   5   5      337.81      316.68     12.98 o 
  -3   5   5      483.36      551.42     11.67 o 
  -2   5   5     3113.28     3222.45     50.33 o 
  -1   5   5    29930.25    29357.47     79.43 o 
   0   5   5    13514.66    13032.91     45.68 o 
   1   5   5     1408.95     1468.14      9.26 o 
   2   5   5      652.32      809.82      8.75 o 
   3   5   5     1608.84     1765.74     18.61 o 
   4   5   5     1801.37     1700.97     20.43 o 
   5   5   5      152.16      132.20      8.39 o 
   6   5   5      462.36      455.99     10.80 o 
   7   5   5      194.03      156.02     23.34 o 
   8   5   5      106.72       95.59     17.01 o 
   9   5   5       34.75       12.58     16.57 o 
  10   5   5      423.82      444.10     23.28 o 
  11   5   5       27.94       17.94     24.74 o 
  12   5   5       31.72       37.40     26.62 o 
 -10   6   5       74.83       52.81     27.49 o 
  -9   6   5       12.22       28.98     24.80 o 
  -8   6   5      128.45      137.72     23.78 o 
  -7   6   5     1000.63     1104.41     29.01 o 
  -6   6   5      159.37      102.33     16.68 o 
  -5   6   5      265.08      247.38     20.37 o 
  -4   6   5      867.45      879.19     25.01 o 
  -2   6   5    13249.80    13636.11    103.94 o 
  -1   6   5     5015.56     5252.32     30.66 o 
   0   6   5      964.40      889.46     13.98 o 
   1   6   5      842.85      915.57      8.15 o 
   2   6   5      506.13      533.98      7.58 o 
   3   6   5       66.04       27.59      6.19 o 
   4   6   5      160.13      172.00      9.07 o 
   5   6   5      164.72      186.88      7.34 o 
   6   6   5       43.29       33.36      2.71 o 
   7   6   5     2386.00     2381.43     42.03 o 
   8   6   5     2607.31     2565.53     51.51 o 
   9   6   5      480.33      423.23     21.59 o 
  10   6   5        0.27        7.12     22.16 o 
  11   6   5      601.64      569.54     33.19 o 
  12   6   5     1157.95     1311.36     42.01 o 
 -10   7   5      717.36      660.51     39.45 o 
  -9   7   5      618.98      606.07     34.45 o 
  -8   7   5      270.67      266.52     26.80 o 
  -7   7   5      180.14      166.68     23.57 o 
  -6   7   5      550.40      521.27     25.53 o 
  -5   7   5      207.53      224.46     20.32 o 
  -4   7   5      225.78      191.43     15.03 o 
  -3   7   5      475.98      497.40     21.64 o 
  -2   7   5     2258.44     2385.83     34.28 o 
  -1   7   5     2479.12     2234.48     26.39 o 
   0   7   5     2474.60     2335.56     25.71 o 
   1   7   5      139.67      143.60      5.80 o 
   2   7   5      178.50      176.43      6.19 o 
   3   7   5     2002.19     2151.34     16.13 o 
   4   7   5      741.10      751.42     13.70 o 
   5   7   5        7.96        5.11     21.15 o 
   6   7   5      459.66      423.56     10.45 o 
   7   7   5      288.70      264.77     29.18 o 
   8   7   5      236.93      167.27     20.32 o 
   9   7   5        5.11       -6.44     21.21 o 
  10   7   5       11.62       20.63     23.29 o 
  11   7   5       26.75       21.62     24.09 o 
  12   7   5      232.44      265.04     32.44 o 
  -9   8   5      197.86      199.85     30.31 o 
  -8   8   5     1325.87     1382.10     41.25 o 
  -7   8   5     1547.77     1703.91     75.86 o 
  -6   8   5      234.50      204.36     22.26 o 
  -5   8   5      305.38      266.10     21.01 o 
  -4   8   5       35.49       42.75     16.44 o 
  -3   8   5     1436.92     1280.72     23.48 o 
  -2   8   5     5693.46     5547.62     69.41 o 
  -1   8   5      123.00       62.02     14.69 o 
   0   8   5     4400.95     4371.38     74.13 o 
   1   8   5        4.29        7.92      4.30 o 
   2   8   5      778.20      726.11      8.21 o 
   3   8   5     3242.83     3300.01     27.74 o 
   4   8   5       14.59       15.66      6.80 o 
   5   8   5      743.88      710.43     37.93 o 
   6   8   5      929.99      965.30     26.26 o 
   7   8   5     4608.27     4654.24     83.88 o 
   8   8   5     3098.73     3197.40     98.10 o 
   9   8   5       34.16       25.93     22.13 o 
  10   8   5        1.78       10.94     29.91 o 
  11   8   5      507.80      493.95     33.43 o 
  -9   9   5       78.52       90.72     29.86 o 
  -8   9   5        0.56       26.62     24.24 o 
  -7   9   5       13.66       14.80     20.61 o 
  -6   9   5        3.61       25.91     19.29 o 
  -5   9   5       12.12        8.30     17.87 o 
  -4   9   5       31.47       21.48     13.75 o 
  -3   9   5      361.42      329.72     13.48 o 
  -2   9   5       18.90       46.93      9.78 o 
  -1   9   5      616.24      617.85     16.15 o 
   0   9   5      415.95      421.92      9.63 o 
   1   9   5        7.92       11.53     11.59 o 
   2   9   5      363.44      411.29     11.45 o 
   3   9   5      140.25      159.10      9.79 o 
   4   9   5      253.35      237.41      8.78 o 
   5   9   5      217.32      218.61     14.37 o 
   6   9   5      601.15      609.04     43.76 o 
   7   9   5      626.70      577.68     38.66 o 
   8   9   5     4069.21     4038.64     85.34 o 
   9   9   5      119.53      101.39     42.30 o 
  10   9   5      238.76      165.57     45.95 o 
  11   9   5      227.97      247.26     51.06 o 
  -8  10   5     1635.65     1781.90     46.63 o 
  -7  10   5     1761.61     1933.63     45.54 o 
  -6  10   5       12.47       17.88     21.69 o 
  -5  10   5      280.97      255.37     18.08 o 
  -4  10   5      180.18      250.52     17.07 o 
  -3  10   5      545.67      532.70     22.41 o 
  -2  10   5     1195.90     1251.00     32.30 o 
  -1  10   5      335.52      299.74     16.07 o 
   0  10   5       33.18       29.32     16.93 o 
   1  10   5      104.25      113.12     13.51 o 
   2  10   5     5166.77     5218.29     36.95 o 
   3  10   5     5558.22     5741.49     33.43 o 
   4  10   5      154.86      149.64     16.87 o 
   5  10   5       69.79       47.81     13.38 o 
   6  10   5     2676.40     2766.08     46.39 o 
   7  10   5     1406.45     1345.17     38.37 o 
   8  10   5      795.90      843.93     68.20 o 
   9  10   5       39.01       37.20     35.74 o 
  10  10   5      492.71      491.61     53.97 o 
  -7  11   5       48.77       70.67     28.83 o 
  -6  11   5       20.59       44.48     23.46 o 
  -5  11   5      234.25      243.96     27.07 o 
  -4  11   5        0.81       -9.21     21.92 o 
  -3  11   5      149.90      112.77     20.61 o 
  -2  11   5      411.18      375.29     18.48 o 
  -1  11   5      754.54      723.46     21.37 o 
   0  11   5      185.78      171.89     21.37 o 
   1  11   5      179.93      178.57     21.66 o 
   2  11   5       16.09       23.35     12.80 o 
   3  11   5      618.18      580.92     18.82 o 
   4  11   5      856.67      909.48     37.93 o 
   5  11   5     1707.04     1742.14     37.33 o 
   6  11   5     6449.91     6548.48     76.22 o 
   7  11   5      401.66      386.88     25.73 o 
   8  11   5       71.66       66.99     22.91 o 
   9  11   5       30.92       -5.79     26.63 o 
  -6  12   5       66.63       68.17     27.50 o 
  -5  12   5      126.82       87.58     26.80 o 
  -4  12   5        4.42       15.68     23.72 o 
  -3  12   5     1095.50     1076.69     34.79 o 
  -2  12   5     1101.63     1164.61     33.93 o 
  -1  12   5      415.31      372.79     19.31 o 
   0  12   5      118.20      116.41     16.02 o 
   1  12   5       21.28       32.42     20.13 o 
   2  12   5     1325.41     1316.66     63.09 o 
   3  12   5      699.32      751.00     36.47 o 
   4  12   5      418.12      409.61     26.26 o 
   5  12   5      511.02      433.34     24.35 o 
   6  12   5     1544.09     1526.65     39.25 o 
   7  12   5      108.35       93.72     27.72 o 
   8  12   5      810.20      837.02     37.47 o 
   9  12   5       13.56       20.29     26.01 o 
  -5  13   5        4.56       29.54     27.34 o 
  -4  13   5      171.31      134.31     26.01 o 
  -3  13   5       44.82       37.76     23.88 o 
  -2  13   5      151.91      119.55     23.26 o 
  -1  13   5      354.77      326.98     25.93 o 
   0  13   5     2101.44     2104.73     33.15 o 
   1  13   5      188.62      204.48     24.40 o 
   2  13   5       14.26       17.55     21.70 o 
   3  13   5       34.24       38.98     21.03 o 
   4  13   5        3.82        2.79     20.91 o 
   5  13   5     1007.67     1032.09     52.52 o 
   6  13   5      240.21      239.24     40.85 o 
   7  13   5       20.57       30.63     43.76 o 
   8  13   5      653.21      666.66     59.81 o 
  -4  14   5      197.64      195.37     29.11 o 
  -3  14   5      270.53      322.18     29.14 o 
  -2  14   5     1174.14     1129.70     37.78 o 
  -1  14   5       83.66       69.77     22.96 o 
   0  14   5        0.84       17.10     22.94 o 
   1  14   5      137.61      110.82     23.71 o 
   2  14   5      636.57      606.16     24.98 o 
   3  14   5       60.35       55.96     23.31 o 
   4  14   5      298.79      274.25     43.76 o 
   5  14   5        2.32       -7.29     35.74 o 
   6  14   5        4.19       -5.11     40.85 o 
  -2  15   5      207.08      214.34     27.79 o 
  -1  15   5      746.53      693.65     52.52 o 
   0  15   5     1413.24     1603.20     64.19 o 
   1  15   5      872.41      965.01     30.48 o 
   2  15   5      104.33      115.33     21.31 o 
   3  15   5      144.34      141.33     25.54 o 
   4  15   5      116.19      143.69     42.30 o 
   5  15   5      725.26      765.86     59.81 o 
   0 -15   6      218.16      188.18     49.60 o 
   1 -15   6       14.55       29.91     40.12 o 
  -4 -14   6      395.64      415.02     45.22 o 
  -3 -14   6        2.10       14.79     26.04 o 
  -2 -14   6       39.76       42.30     41.58 o 
  -1 -14   6     1339.16     1220.27     62.73 o 
   0 -14   6     2544.90     2525.88     76.59 o 
   1 -14   6      320.72      307.80     45.95 o 
   2 -14   6       48.71       49.60     43.03 o 
   3 -14   6       89.83       59.81     39.39 o 
   4 -14   6      793.61      816.19     59.81 o 
  -5 -13   6       80.20       46.68     39.39 o 
  -4 -13   6       66.66       34.28     37.20 o 
  -3 -13   6      233.34      170.82     27.59 o 
  -2 -13   6      565.33      594.68     32.96 o 
  -1 -13   6     1317.09     1211.52     56.89 o 
   0 -13   6       61.38       58.35     42.30 o 
   1 -13   6      126.36      172.87     45.22 o 
   2 -13   6      430.90      349.38     43.03 o 
   3 -13   6      230.52      196.21     40.12 o 
   4 -13   6      612.53      705.32     54.70 o 
   5 -13   6       43.16       87.53     45.95 o 
   6 -13   6       10.68        5.84     43.76 o 
  -6 -12   6      616.81      564.55     51.06 o 
  -5 -12   6     1559.68     1489.42     63.46 o 
  -4 -12   6      957.48      979.65     36.81 o 
  -3 -12   6      145.23      147.84     25.26 o 
  -2 -12   6       33.64       20.55     24.17 o 
  -1 -12   6       41.05        7.29     34.28 o 
   0 -12   6     3073.75     2893.49     75.86 o 
   1 -12   6       18.01      -12.40     35.01 o 
   2 -12   6      153.66       79.50     41.58 o 
   3 -12   6        5.56       53.97     38.66 o 
   4 -12   6        5.38        5.84     34.28 o 
   5 -12   6       39.95       86.07     43.76 o 
   6 -12   6        2.65       21.88     36.47 o 
   7 -12   6      138.48      123.27     46.68 o 
  -7 -11   6     1234.58     1193.28     64.19 o 
  -6 -11   6      637.07      611.23     50.33 o 
  -5 -11   6        2.02      -16.78     32.09 o 
  -4 -11   6      613.93      590.25     31.35 o 
  -3 -11   6      181.15      217.31     23.36 o 
  -2 -11   6      385.47      401.76     25.95 o 
  -1 -11   6      913.74      980.11     33.33 o 
   0 -11   6      342.49      344.27     42.30 o 
   1 -11   6      438.12      489.42     38.66 o 
   3 -11   6     2053.83     1927.78     59.81 o 
   4 -11   6     4722.13     4779.70     92.63 o 
   5 -11   6        8.67       41.58     31.36 o 
   6 -11   6      102.26      132.02     38.66 o 
   7 -11   6       31.77       17.51     38.66 o 
   8 -11   6      191.43      177.24     43.03 o 
  -8 -10   6      844.80      681.25     56.16 o 
  -7 -10   6       68.99       27.72     40.12 o 
  -6 -10   6      516.13      449.30     41.58 o 
  -5 -10   6        2.36       10.88     21.29 o 
  -4 -10   6        9.96       28.89     22.16 o 
  -3 -10   6      354.90      377.75     34.65 o 
  -2 -10   6       13.60       20.42     21.40 o 
  -1 -10   6     1606.42     1544.18     36.61 o 
   0 -10   6      325.81      264.04     37.20 o 
   1 -10   6      118.59      123.27     30.63 o 
   2 -10   6       51.65       46.68     29.91 o 
   3 -10   6      545.04      580.59     42.30 o 
   4 -10   6      164.88      139.31     33.55 o 
   5 -10   6      138.79      160.47     40.12 o 
   6 -10   6     1434.65     1606.85     63.46 o 
   7 -10   6        0.15       12.40     35.01 o 
   8 -10   6       22.46       62.73     37.20 o 
   9 -10   6      147.02      199.12     44.49 o 
  -9  -9   6      189.57      191.71     29.96 o 
  -8  -9   6      850.02      913.93     54.70 o 
  -7  -9   6     1214.49     1174.32     59.08 o 
  -6  -9   6     1779.29     1762.94     62.00 o 
  -5  -9   6      462.84      380.47     52.52 o 
  -4  -9   6     1229.65     1221.48     34.45 o 
  -3  -9   6     3103.75     2974.39     46.50 o 
  -2  -9   6      929.62      918.00     41.58 o 
  -1  -9   6     3437.88     3219.30     46.67 o 
   0  -9   6       27.50       -6.56     32.09 o 
   1  -9   6      113.11       82.42     34.28 o 
   2  -9   6      233.98      161.20     33.55 o 
   3  -9   6     3010.67     3169.20     69.29 o 
   4  -9   6     2025.27     1919.76     59.08 o 
   5  -9   6     1045.37      966.44     47.41 o 
   6  -9   6     2344.14     2471.90     69.29 o 
   7  -9   6      535.70      584.49     27.82 o 
   8  -9   6      584.01      586.99     28.66 o 
   9  -9   6      276.74      244.35     41.58 o 
  10  -9   6       55.12       76.59     37.20 o 
  -9  -8   6      235.58      232.77     27.20 o 
  -8  -8   6      170.97       88.99     36.47 o 
  -7  -8   6      149.21      146.04     22.41 o 
  -6  -8   6      143.69      159.33     43.40 o 
  -5  -8   6       12.82       32.37     20.04 o 
  -4  -8   6      647.59      733.71     19.96 o 
  -3  -8   6      453.47      473.05     26.62 o 
  -2  -8   6     2760.40     2644.32     41.46 o 
  -1  -8   6       80.51       50.41     16.29 o 
   0  -8   6      688.00      781.91     40.12 o 
   1  -8   6      171.38      173.59     32.09 o 
   2  -8   6      833.02      735.96     39.39 o 
   3  -8   6      283.04      321.45      9.58 o 
   4  -8   6       98.87       95.50      9.64 o 
   5  -8   6      369.18      459.34     16.90 o 
   6  -8   6       88.05      124.73     34.28 o 
   7  -8   6       31.53       24.80     20.50 o 
   8  -8   6      603.60      728.36     30.10 o 
   9  -8   6      510.86      531.57     24.24 o 
  10  -8   6      475.93      478.96     32.38 o 
  -9  -7   6       57.59       74.65     26.10 o 
  -8  -7   6      377.13      442.19     28.38 o 
  -7  -7   6     1296.51     1277.32     34.99 o 
  -6  -7   6      294.83      319.29     24.09 o 
  -5  -7   6        0.83        5.70     12.52 o 
  -4  -7   6      357.08      311.16     15.08 o 
  -3  -7   6      570.83      563.41     24.49 o 
  -2  -7   6    21209.58    20665.93    250.55 o 
  -1  -7   6     2410.06     2017.30     42.67 o 
   0  -7   6       49.44       41.34      8.86 o 
   1  -7   6       84.36       82.42     26.99 o 
   3  -7   6     2684.10     2741.78     19.69 o 
   4  -7   6      923.71      831.13     15.43 o 
   5  -7   6      328.82      428.15     35.74 o 
   6  -7   6        2.82       -3.65     31.36 o 
   7  -7   6      700.36      832.05     29.05 o 
   8  -7   6      114.38      105.83     16.96 o 
   9  -7   6        9.08        9.30     17.97 o 
  10  -7   6      222.84      270.13     22.54 o 
  11  -7   6       17.61       20.77     26.24 o 
 -10  -6   6       19.43       13.13     27.86 o 
  -9  -6   6      146.57      122.73     23.36 o 
  -8  -6   6     1226.75     1230.56     36.03 o 
  -7  -6   6      505.41      501.16     26.45 o 
  -6  -6   6        3.82        3.93     13.49 o 
  -5  -6   6        4.57        8.19     12.35 o 
  -4  -6   6       20.90       29.33     12.00 o 
  -3  -6   6     2581.15     2792.89     44.02 o 
  -2  -6   6     2544.67     2592.98     37.91 o 
  -1  -6   6      133.87      210.54     17.74 o 
   0  -6   6        2.26        5.33      7.39 o 
   4  -6   6     3676.39     3904.43     64.19 o 
   5  -6   6      999.12     1051.05     40.12 o 
   6  -6   6      662.38      612.69     32.82 o 
   7  -6   6      941.46      950.64     23.95 o 
   8  -6   6      459.58      556.87     27.42 o 
   9  -6   6      628.55      692.03     24.44 o 
  10  -6   6       56.05       70.10     19.73 o 
  11  -6   6      630.83      692.65     26.59 o 
 -10  -5   6        0.56        9.88     19.73 o 
  -9  -5   6      496.52      516.50     30.49 o 
  -8  -5   6      359.35      414.52     26.58 o 
  -7  -5   6     1268.71     1202.99     24.69 o 
  -6  -5   6     2081.01     2174.05     25.57 o 
  -5  -5   6       21.55       15.59     12.65 o 
  -4  -5   6      708.46      753.00     18.76 o 
  -3  -5   6     1343.11     1245.61     21.79 o 
  -2  -5   6    20848.03    20278.81    107.22 o 
  -1  -5   6    26071.68    25590.26    100.47 o 
   0  -5   6     4275.09     4408.44     61.27 o 
   6  -5   6       55.91       73.67     21.88 o 
   7  -5   6      309.98      338.39     17.66 o 
   8  -5   6        3.12       14.15     15.23 o 
   9  -5   6      131.84      111.92     18.61 o 
  10  -5   6      202.31      235.59     20.75 o 
  11  -5   6       12.03       17.84     25.21 o 
  12  -5   6      116.94      139.09     31.47 o 
 -10  -4   6       93.22       97.35     20.27 o 
  -9  -4   6       40.01       39.02     21.66 o 
  -8  -4   6      182.17      189.27     16.85 o 
  -7  -4   6      159.09      163.35     15.38 o 
  -6  -4   6       37.91       45.31     13.67 o 
  -5  -4   6      253.67      302.45     15.81 o 
  -4  -4   6      428.38      435.87     21.07 o 
  -3  -4   6     6369.41     6664.28     46.46 o 
  -2  -4   6     1247.07     1307.38     37.93 o 
  -1  -4   6    13173.99    13205.42    108.68 o 
   0  -4   6     1151.22     1106.49     30.63 o 
   4  -4   6     1875.65     1721.36     40.12 o 
   6  -4   6      129.07       84.51     16.50 o 
   7  -4   6     2274.50     2132.09     41.58 o 
   8  -4   6       60.54       35.25     14.02 o 
   9  -4   6        3.45        9.86     15.69 o 
  10  -4   6      895.22      840.46     25.04 o 
  11  -4   6     1508.47     1519.71     42.01 o 
  12  -4   6      969.54     1034.15     41.26 o 
 -11  -3   6       66.09       74.47     22.48 o 
 -10  -3   6      579.77      591.63     26.72 o 
  -9  -3   6       45.04       56.17     17.54 o 
  -8  -3   6      302.85      296.04     18.87 o 
  -7  -3   6     2310.30     2203.76     31.76 o 
  -6  -3   6     1029.15     1032.47     22.93 o 
  -5  -3   6      240.04      226.03     14.68 o 
  -4  -3   6      489.60      514.34     16.25 o 
  -3  -3   6       17.10       37.85     11.33 o 
  -2  -3   6    14373.17    14549.98     57.91 o 
  -1  -3   6    26150.32    26011.25    207.51 o 
   0  -3   6     1058.40     1115.24     29.18 o 
   3  -3   6       32.87       13.86      5.84 o 
   4  -3   6     4766.11     5148.77     61.27 o 
   5  -3   6      285.38      227.57     24.07 o 
   6  -3   6     2827.89     3048.06     40.90 o 
   7  -3   6        6.45       22.63     18.55 o 
   8  -3   6      215.04      244.31     22.02 o 
   9  -3   6      555.20      601.01     29.34 o 
  10  -3   6      636.32      605.05     22.84 o 
  11  -3   6       19.36       20.90     24.61 o 
  12  -3   6        6.37       12.51     25.74 o 
 -11  -2   6       41.15       48.37     22.63 o 
 -10  -2   6      765.64      816.72     29.58 o 
  -9  -2   6     1699.67     1702.30     33.72 o 
  -8  -2   6     1586.09     1609.12     30.25 o 
  -7  -2   6        0.39        7.26     14.13 o 
  -6  -2   6      426.78      454.49     17.07 o 
  -5  -2   6      643.13      604.18     18.40 o 
  -4  -2   6     3818.74     3705.97     32.94 o 
  -3  -2   6    17437.06    17792.96     65.68 o 
  -2  -2   6       58.79       88.45     10.91 o 
  -1  -2   6      701.25      594.45     22.61 o 
   0  -2   6     2510.70     2755.64     41.58 o 
   1  -2   6     2757.99     2907.35     23.34 o 
   2  -2   6      219.39      344.27      9.48 o 
   3  -2   6       83.06       91.82      7.89 o 
   4  -2   6     6746.95     6444.89     63.46 o 
   5  -2   6       90.27       44.49     17.51 o 
   6  -2   6     1978.32     1694.91     21.54 o 
   7  -2   6     4183.82     3855.07     36.16 o 
   8  -2   6        6.93        4.93     10.87 o 
   9  -2   6      763.37      787.93     20.86 o 
  10  -2   6     2457.45     2527.01     48.45 o 
  11  -2   6     1676.83     1748.69     62.36 o 
  12  -2   6     1178.96     1232.79     52.88 o 
 -11  -1   6       30.37       39.39     24.24 o 
 -10  -1   6       80.01       74.12     19.64 o 
  -9  -1   6      247.78      293.59     34.28 o 
  -8  -1   6      225.95      217.38     22.60 o 
  -7  -1   6     1498.98     1531.79     39.02 o 
  -6  -1   6      116.29       93.14     14.02 o 
  -5  -1   6     1386.08     1391.65     23.95 o 
  -4  -1   6      295.40      261.74     13.86 o 
  -3  -1   6        2.11        0.90     10.26 o 
  -2  -1   6     4473.17     4425.21     55.19 o 
  -1  -1   6     3450.81     3633.82     45.95 o 
   0  -1   6      474.72      498.17     19.69 o 
   1  -1   6     1047.54     1156.81     18.96 o 
   2  -1   6      302.30      342.56      8.77 o 
   3  -1   6      318.31      302.40     17.51 o 
   4  -1   6       72.87      101.57     11.83 o 
   5  -1   6     1382.30     1757.45     21.41 o 
   6  -1   6      367.94      376.33     13.42 o 
   7  -1   6     3705.21     3999.75     31.97 o 
   8  -1   6      170.05      147.43     12.20 o 
   9  -1   6        0.82       -1.35     11.71 o 
  10  -1   6       66.53       79.87     20.63 o 
  11  -1   6       29.91       13.33     22.84 o 
  12  -1   6       89.26       86.58     27.42 o 
 -11   0   6       92.06       81.12     22.60 o 
 -10   0   6      133.72      132.90     20.27 o 
  -9   0   6     6740.74     6912.66     78.28 o 
  -8   0   6     2391.39     2494.26     56.53 o 
  -7   0   6      143.54      156.44     20.42 o 
  -6   0   6      306.33      299.41     20.55 o 
  -5   0   6      393.02      492.00     20.63 o 
  -4   0   6     7593.96     7707.06     55.69 o 
  -3   0   6     1410.50     1156.68     42.30 o 
  -2   0   6     2037.02     2056.88     35.74 o 
  -1   0   6     2199.74     2203.49     33.55 o 
   0   0   6      246.83      264.77     14.59 o 
   1   0   6     1288.25     1105.76     21.15 o 
   2   0   6     2887.41     2607.69     49.96 o 
   3   0   6      843.79      941.40     14.15 o 
   4   0   6      723.45      657.53     13.73 o 
   5   0   6    12295.61    14014.05     78.33 o 
   6   0   6    26071.30    26320.86    155.95 o 
   7   0   6    11456.22    11570.70     58.89 o 
   8   0   6     1320.25     1440.98     28.02 o 
   9   0   6      800.51      732.34     19.42 o 
  10   0   6      280.33      161.09     28.45 o 
  11   0   6       26.46       10.39     22.96 o 
  12   0   6       66.79       59.55     28.62 o 
  13   0   6       78.41      101.28     30.48 o 
 -11   1   6      184.57      178.38     24.00 o 
 -10   1   6        3.26       15.19     17.94 o 
  -9   1   6      773.34      757.84     27.23 o 
  -8   1   6      842.54      806.50     30.68 o 
  -7   1   6     1246.62     1303.36     32.75 o 
  -6   1   6      341.38      322.11     20.37 o 
  -5   1   6      114.45      124.46     29.18 o 
  -4   1   6      323.34      380.74     24.07 o 
  -3   1   6      268.64      367.61     20.42 o 
  -2   1   6      186.51      245.08     16.78 o 
  -1   1   6      665.96      754.74     21.15 o 
   0   1   6        3.96       24.90      7.47 o 
   1   1   6     2864.81     3024.78     36.47 o 
   2   1   6      308.29      319.68     26.26 o 
   3   1   6      795.71      757.39     16.71 o 
   4   1   6      343.43      306.84      9.45 o 
   5   1   6     4928.74     5039.94     43.80 o 
   6   1   6     5996.77     5765.38     27.49 o 
   7   1   6       32.05       25.61      9.61 o 
   8   1   6      510.18      480.57     15.65 o 
   9   1   6       45.68       33.07     21.40 o 
  10   1   6      104.02      161.91     17.27 o 
  11   1   6        0.30      -10.18     15.55 o 
  12   1   6       80.82       57.02     28.87 o 
  13   1   6       48.63       32.35     29.79 o 
 -11   2   6       21.82       37.26     23.04 o 
 -10   2   6     1298.52     1369.62     34.26 o 
  -9   2   6     1149.91     1077.17     34.93 o 
  -8   2   6     2006.01     1942.75     41.97 o 
  -7   2   6       44.30       43.11     19.52 o 
  -6   2   6      418.31      469.97     23.36 o 
  -5   2   6      922.03      825.67     35.01 o 
  -3   2   6    22629.92    23137.72    110.14 o 
  -2   2   6     1532.89     1797.95     29.18 o 
  -1   2   6       24.40       55.43      9.48 o 
   0   2   6     7336.85     7592.36    112.69 o 
   1   2   6     4160.66     3937.25     45.95 o 
   2   2   6      124.01       90.38     12.25 o 
   3   2   6      738.11      716.34     11.66 o 
   4   2   6      611.00      591.59     14.94 o 
   5   2   6     4264.42     4674.02     34.35 o 
   6   2   6     4024.61     4012.50     21.32 o 
   7   2   6     5982.88     5498.64     33.09 o 
   8   2   6      275.74      267.22     10.82 o 
   9   2   6      543.26      524.14     21.55 o 
  10   2   6     1160.79     1263.17     28.15 o 
  11   2   6       96.80       77.97     18.04 o 
  12   2   6      869.92      846.42     38.94 o 
  13   2   6      443.76      463.04     44.49 o 
 -10   3   6      130.95      145.41     22.86 o 
  -9   3   6       80.47       92.71     20.52 o 
  -8   3   6      246.36      281.03     22.03 o 
  -7   3   6       18.45       20.80     20.61 o 
  -6   3   6       34.52       20.21     18.82 o 
  -5   3   6      309.54      274.25     27.72 o 
  -2   3   6     5285.95     5836.58     45.22 o 
  -1   3   6     5494.05     5469.71    128.01 o 
   0   3   6      677.20      696.48     10.97 o 
   1   3   6      551.66      602.08     16.71 o 
   2   3   6     1522.32     1629.87     17.50 o 
   3   3   6       64.72       62.99     11.83 o 
   4   3   6     6080.69     6313.29     39.35 o 
   5   3   6     2708.32     2825.45     19.94 o 
   6   3   6      368.63      461.61     10.80 o 
   7   3   6      665.65      641.13     35.74 o 
   8   3   6      293.19      211.64     16.56 o 
   9   3   6      569.38      589.98     22.57 o 
  10   3   6     2025.06     2022.36     37.42 o 
  11   3   6      117.41       65.30     19.22 o 
  12   3   6      410.30      339.61     25.41 o 
 -10   4   6      816.08      909.68     39.17 o 
  -9   4   6     1858.26     2002.78     39.02 o 
  -8   4   6      544.97      544.96     25.40 o 
  -7   4   6        3.21        8.06     19.85 o 
  -6   4   6      134.27      132.52     17.51 o 
  -5   4   6      201.05      311.90     38.66 o 
  -3   4   6     8700.00     8737.37     53.97 o 
  -2   4   6     2133.84     2397.63     48.14 o 
  -1   4   6     7435.75     8135.85    104.67 o 
   0   4   6      889.29     1073.56     14.95 o 
   1   4   6     6137.93     6294.29     42.43 o 
   2   4   6      154.84      122.51      7.05 o 
   3   4   6     2909.21     3032.02     24.63 o 
   4   4   6      400.01      385.38     14.90 o 
   5   4   6      306.77      297.67      7.50 o 
   6   4   6      175.03      143.14      5.39 o 
   7   4   6       15.01        2.02     17.44 o 
   8   4   6     2511.72     2434.26     33.89 o 
   9   4   6      738.68      673.21     23.25 o 
  10   4   6      912.50      863.43     26.66 o 
  11   4   6       61.02       63.24     21.12 o 
  12   4   6      185.18      244.24     24.33 o 
 -10   5   6        1.77        6.84     28.87 o 
  -9   5   6      183.51      179.40     23.27 o 
  -8   5   6      350.93      342.42     31.73 o 
  -7   5   6      220.60      191.76     17.07 o 
  -6   5   6      519.06      604.26     28.11 o 
  -5   5   6      148.75      123.53     18.17 o 
  -4   5   6        7.17        0.12      9.64 o 
  -3   5   6      155.82      196.21      9.48 o 
  -2   5   6    11525.07    11795.58     48.11 o 
  -1   5   6     9856.60     9911.95     40.24 o 
   0   5   6     6267.51     6334.90     24.17 o 
   1   5   6      333.08      281.01      7.85 o 
   2   5   6      754.33      752.51     10.78 o 
   3   5   6     1044.90     1123.06     11.19 o 
   4   5   6     3037.08     2974.05     57.62 o 
   5   5   6      105.35      159.67     12.68 o 
   6   5   6        8.46        6.91      5.69 o 
   7   5   6      283.58      258.28     20.04 o 
   8   5   6       45.86       48.64     15.13 o 
   9   5   6     1384.69     1393.59     29.15 o 
  10   5   6     2346.95     2297.71     38.01 o 
  11   5   6       90.64       76.59     20.31 o 
  12   5   6       89.51       77.87     27.56 o 
 -10   6   6      291.71      260.63     30.82 o 
  -9   6   6      734.01      894.97     37.09 o 
  -8   6   6      427.92      395.49     23.53 o 
  -7   6   6       63.76       73.79     17.61 o 
  -6   6   6       44.31       16.65     15.31 o 
  -5   6   6       42.88       25.31     16.44 o 
  -4   6   6     1358.62     1318.76     32.15 o 
  -3   6   6     3197.54     3118.14     60.54 o 
  -2   6   6     4031.30     3865.04     62.73 o 
  -1   6   6     2820.82     2835.99     28.10 o 
   0   6   6     2648.36     2750.11     16.13 o 
   1   6   6      912.20      839.00     11.00 o 
   2   6   6     4588.90     4527.95     22.06 o 
   3   6   6     2713.65     2928.95     26.24 o 
   4   6   6     1532.28     1661.74     22.13 o 
   5   6   6      637.52      645.68     14.82 o 
   6   6   6        1.05        1.15      5.39 o 
   7   6   6       82.20       58.63     18.55 o 
   8   6   6      182.87      131.04     17.02 o 
   9   6   6        0.93       -3.53     16.14 o 
  10   6   6        3.51        9.77     19.37 o 
  11   6   6      226.08      234.13     28.02 o 
  12   6   6        5.09       12.44     26.47 o 
  -9   7   6       64.03       54.57     25.86 o 
  -8   7   6      108.68      113.61     23.66 o 
  -7   7   6      256.87      206.45     25.77 o 
  -6   7   6      114.40      128.03     17.89 o 
  -5   7   6       15.53        9.39     14.07 o 
  -4   7   6      665.87      764.90     32.46 o 
  -3   7   6     1349.15     1361.68     31.41 o 
  -2   7   6     6242.47     6315.82     25.39 o 
  -1   7   6      953.99      865.69     18.72 o 
   0   7   6     8717.51     8208.33     39.79 o 
   1   7   6      246.30      275.70     10.52 o 
   2   7   6     5073.82     5198.77     20.64 o 
   3   7   6      493.13      476.79      9.91 o 
   4   7   6     1017.54      861.68     33.19 o 
   5   7   6     4521.94     4417.04     53.97 o 
   6   7   6      277.89      253.27     14.83 o 
   7   7   6      842.31      872.11     28.87 o 
   8   7   6      181.95      149.53     17.15 o 
   9   7   6      622.82      632.59     28.66 o 
  10   7   6     2463.51     2525.60     47.76 o 
  11   7   6      305.97      367.46     29.65 o 
  12   7   6      393.21      377.09     33.00 o 
  -9   8   6      325.73      411.72     35.49 o 
  -8   8   6      205.97      176.40     24.74 o 
  -7   8   6      638.36      585.82     31.78 o 
  -6   8   6       70.65       55.70     19.52 o 
  -5   8   6      120.06       90.57     19.28 o 
  -4   8   6     1473.87     1525.10     32.60 o 
  -3   8   6      116.28       92.51     19.61 o 
  -2   8   6     1019.66     1041.77     21.84 o 
  -1   8   6       28.99       27.35     14.44 o 
   0   8   6      152.35      186.98     19.21 o 
   1   8   6     1157.97     1230.48     21.36 o 
   2   8   6     1276.40     1336.39     13.32 o 
   3   8   6        4.25        4.31      5.91 o 
   4   8   6      814.58      871.43     17.74 o 
   5   8   6       25.83       14.75      9.48 o 
   6   8   6        1.75       -8.75     31.36 o 
   7   8   6      272.90      246.53     37.93 o 
   8   8   6       93.81       59.15     20.09 o 
   9   8   6     1185.88     1196.90     35.19 o 
  10   8   6      902.78      913.92     35.57 o 
  11   8   6       60.09       51.28     26.56 o 
  -8   9   6      334.50      348.12     32.82 o 
  -7   9   6     1068.64     1083.18     38.66 o 
  -6   9   6     3203.47     3286.52     52.64 o 
  -5   9   6       36.13       46.37     19.41 o 
  -4   9   6       58.74       91.13     15.25 o 
  -3   9   6     2030.13     2198.65     40.81 o 
  -2   9   6      518.56      527.01     14.30 o 
  -1   9   6     1619.53     1578.21     26.05 o 
   0   9   6     5784.87     5549.81     72.57 o 
   1   9   6      263.61      281.76     18.17 o 
   2   9   6     1165.40     1172.73     15.54 o 
   3   9   6      246.00      280.89     10.78 o 
   4   9   6     2387.00     2210.57     22.33 o 
   5   9   6     7059.26     7017.18     61.86 o 
   6   9   6        1.92       -6.56     32.09 o 
   7   9   6      811.91      774.61     49.60 o 
   8   9   6        5.43       13.13     39.39 o 
   9   9   6        8.69      -14.59     38.66 o 
  10   9   6      639.45      602.48     53.25 o 
  11   9   6      268.03      211.52     48.14 o 
  -8  10   6       58.34       69.58     27.50 o 
  -7  10   6      157.37      187.45     52.15 o 
  -6  10   6      469.86      415.43     27.49 o 
  -5  10   6        2.74        9.09     16.71 o 
  -4  10   6     1680.79     1729.50     37.16 o 
  -3  10   6      188.32      201.87     23.88 o 
  -2  10   6      583.26      510.35     19.10 o 
  -1  10   6     1481.47     1562.02     26.86 o 
   0  10   6      282.49      263.26     20.85 o 
   1  10   6      274.09      293.18     21.40 o 
   2  10   6       77.19       78.98      8.85 o 
   3  10   6      108.55       95.64      9.84 o 
   4  10   6       93.89       91.45     15.20 o 
   5  10   6       27.80       29.99     17.16 o 
   6  10   6     3273.52     3357.44     49.60 o 
   7  10   6      155.91      141.85     24.01 o 
   8  10   6      174.62      163.38     43.03 o 
   9  10   6      763.96      860.68     53.25 o 
  10  10   6      114.93       94.82     45.95 o 
  -7  11   6     1498.84     1343.63     46.90 o 
  -6  11   6     1146.97     1262.08     41.74 o 
  -5  11   6      332.18      370.24     29.38 o 
  -4  11   6      137.54      186.59     23.71 o 
  -3  11   6      269.49      260.81     35.01 o 
  -2  11   6      144.46      132.26     15.84 o 
  -1  11   6      746.78      848.60     22.90 o 
   0  11   6     1254.55     1182.03     25.27 o 
   1  11   6      507.52      527.44     25.49 o 
   2  11   6     1126.07     1029.38     23.60 o 
   3  11   6       30.29       42.01     18.69 o 
   4  11   6     3366.78     3310.63     43.58 o 
   5  11   6     1898.45     1982.18     44.13 o 
   6  11   6      220.26      208.21     23.60 o 
   7  11   6       85.91       87.22     22.60 o 
   8  11   6       97.88      107.39     22.68 o 
   9  11   6      145.17      122.21     27.94 o 
  -6  12   6      200.12      178.77     30.09 o 
  -5  12   6       76.46       57.58     24.22 o 
  -4  12   6       25.58        0.02     22.74 o 
  -3  12   6       79.19      108.26     22.16 o 
  -2  12   6       52.86       52.55     22.11 o 
  -1  12   6        0.60        5.54     14.97 o 
   0  12   6     2655.96     2643.87     35.97 o 
   1  12   6       19.21       32.56     21.50 o 
   2  12   6        8.83        9.97     21.64 o 
   3  12   6       51.04       58.66     23.46 o 
   4  12   6      700.43      725.01     44.49 o 
   5  12   6        3.28       13.13     38.66 o 
   6  12   6      196.48      191.10     44.49 o 
   7  12   6       16.71       -1.46     40.12 o 
   8  12   6      146.74      164.59     27.78 o 
   9  12   6        2.40       -6.54     26.95 o 
  -5  13   6     1137.34     1188.95     41.52 o 
  -4  13   6       21.88       28.42     24.54 o 
  -3  13   6      197.76      168.54     29.54 o 
  -2  13   6      246.10      220.24     24.49 o 
  -1  13   6     1199.54     1377.33     37.26 o 
   0  13   6     1782.44     1769.55     32.05 o 
   1  13   6        1.84       15.07     21.37 o 
   2  13   6      686.72      760.33     32.09 o 
   3  13   6        3.61       15.83     20.37 o 
   4  13   6     1387.98     1477.38     37.27 o 
   5  13   6      303.79      328.96     45.22 o 
   6  13   6      395.75      387.31     45.22 o 
   7  13   6      138.63      148.80     48.14 o 
   8  13   6       40.29       26.99     45.95 o 
  -4  14   6      314.55      265.75     29.63 o 
  -3  14   6      226.89      241.34     28.08 o 
  -2  14   6      211.39      228.59     30.27 o 
  -1  14   6        0.62       11.70     22.84 o 
   0  14   6      452.81      481.20     29.28 o 
   1  14   6      416.72      398.84     28.31 o 
   2  14   6      172.47      167.81     25.65 o 
   3  14   6      169.91      232.68     36.47 o 
   4  14   6      148.43      205.69     40.85 o 
   5  14   6      156.25      234.13     44.49 o 
   6  14   6      705.89      789.20     53.97 o 
  -2  15   6      113.84      111.41     28.54 o 
  -1  15   6      414.58      502.55     48.14 o 
   0  15   6     1035.88     1132.01     59.81 o 
   1  15   6       60.63       49.28     26.69 o 
   2  15   6      150.96      123.95     27.10 o 
   3  15   6      276.59      281.13     30.27 o 
   4  15   6      248.01      314.37     43.03 o 
  -3 -14   7       87.79      106.45     31.73 o 
  -2 -14   7        1.26        4.38     42.30 o 
  -1 -14   7       47.16       94.82     45.95 o 
   0 -14   7      492.77      525.89     52.52 o 
   1 -14   7      436.65      398.98     51.79 o 
   2 -14   7      174.34      150.25     43.03 o 
   3 -14   7      106.35       67.10     40.85 o 
   4 -14   7      228.68      222.46     53.97 o 
  -5 -13   7       51.48        5.11     36.47 o 
  -4 -13   7      183.21      144.42     41.58 o 
  -3 -13   7     1333.96     1237.24     41.77 o 
  -2 -13   7      874.31      939.84     78.41 o 
  -1 -13   7       89.21       24.07     42.30 o 
   0 -13   7       56.48       97.01     37.20 o 
   1 -13   7       33.65       68.56     38.66 o 
   2 -13   7       44.55       -7.29     43.03 o 
   3 -13   7      124.93       70.75     44.49 o 
   4 -13   7        1.80       20.42     44.49 o 
   5 -13   7      472.75      324.58     52.52 o 
   6 -13   7      222.90      252.37     50.33 o 
  -6 -12   7      523.97      515.68     50.33 o 
  -5 -12   7      333.05      347.92     42.30 o 
  -4 -12   7      516.53      478.25     53.61 o 
  -3 -12   7       16.01       37.27     25.01 o 
  -2 -12   7      111.68      106.66     25.73 o 
  -1 -12   7      428.77      466.81     45.95 o 
   0 -12   7      146.55      129.10     37.20 o 
   1 -12   7       19.76        7.29     40.85 o 
   2 -12   7       15.91       15.32     32.09 o 
   4 -12   7      207.84      203.50     40.85 o 
   5 -12   7     2021.26     1965.71     69.29 o 
   6 -12   7      610.98      654.26     48.14 o 
   7 -12   7        8.96       -8.75     44.49 o 
  -7 -11   7      162.67      178.70     39.39 o 
  -6 -11   7       69.06       53.97     41.58 o 
  -5 -11   7      156.58      134.94     40.12 o 
  -4 -11   7        1.99       22.37     23.12 o 
  -3 -11   7      270.76      299.55     28.45 o 
  -2 -11   7      641.02      671.94     29.90 o 
  -1 -11   7      165.40       96.28     35.74 o 
   0 -11   7      583.93      485.77     42.30 o 
   1 -11   7      135.41      101.39     39.39 o 
   3 -11   7       56.08       58.35     41.58 o 
   4 -11   7       50.48       72.21     39.39 o 
   5 -11   7        1.04       24.07     40.12 o 
   6 -11   7      146.39      218.09     45.22 o 
   7 -11   7        8.73        8.02     33.55 o 
   8 -11   7        0.97       -2.19     37.93 o 
  -7 -10   7        2.86       14.59     40.85 o 
  -6 -10   7     1030.01     1010.94     56.89 o 
  -5 -10   7      918.83      905.62     44.13 o 
  -4 -10   7       13.66        8.91     22.16 o 
  -3 -10   7      280.96      272.87     26.30 o 
  -2 -10   7     2050.11     1942.20     41.69 o 
  -1 -10   7       10.21       -4.60     20.09 o 
   0 -10   7       25.89       26.99     35.01 o 
   1 -10   7       60.67       71.48     29.18 o 
   2 -10   7      207.94      177.24     32.09 o 
   3 -10   7      289.54      331.87     43.76 o 
   4 -10   7      976.46     1062.72     53.97 o 
   5 -10   7     4799.77     4464.60     88.26 o 
   6 -10   7     4517.71     4406.25     90.44 o 
   7 -10   7      218.56      269.15     44.49 o 
   8 -10   7       11.80       -0.73     39.39 o 
   9 -10   7       90.65      121.81     42.30 o 
  -8  -9   7     1621.34     1578.40     65.65 o 
  -7  -9   7      877.98      876.00     55.43 o 
  -6  -9   7        0.59       -3.65     28.45 o 
  -5  -9   7       27.28       20.68     22.02 o 
  -4  -9   7      105.54      102.66     24.76 o 
  -3  -9   7      265.21      270.55     23.57 o 
  -2  -9   7      246.03      260.83     23.12 o 
  -1  -9   7       13.08       16.85     18.62 o 
   0  -9   7      220.08      210.79     35.74 o 
   1  -9   7       90.04       94.09     34.28 o 
   2  -9   7       45.03       24.07     35.01 o 
   3  -9   7       37.34       -5.84     34.28 o 
   4  -9   7      292.58      239.97     38.66 o 
   5  -9   7      573.80      665.93     41.58 o 
   6  -9   7       71.43       83.15     30.63 o 
   7  -9   7      129.51      193.29     40.85 o 
   8  -9   7       15.60       35.60     22.60 o 
   9  -9   7       14.32       40.12     39.39 o 
  10  -9   7       62.11       16.05     36.47 o 
  -9  -8   7      721.11      828.59     59.08 o 
  -8  -8   7      387.09      407.73     49.60 o 
  -7  -8   7      176.81      198.78     23.14 o 
  -6  -8   7      344.27      424.84     28.83 o 
  -5  -8   7      289.31      334.90     26.04 o 
  -4  -8   7     4263.76     4350.91     66.74 o 
  -3  -8   7      298.54      328.21     25.79 o 
  -2  -8   7     2191.01     2145.49     55.80 o 
  -1  -8   7      128.24      140.89     30.27 o 
   0  -8   7      680.82      653.53     37.20 o 
   1  -8   7     2496.03     2452.94     59.81 o 
   2  -8   7       51.29       16.05     28.45 o 
   3  -8   7       35.38        9.48     30.63 o 
   4  -8   7      759.59      691.46     38.66 o 
   5  -8   7     5294.21     5210.04     87.53 o 
   6  -8   7     2289.61     2138.57     62.00 o 
   7  -8   7       11.75       31.36     35.01 o 
   8  -8   7       60.95       86.65     23.26 o 
   9  -8   7       65.06       83.34     24.17 o 
  10  -8   7      499.03      446.39     45.95 o 
  -9  -7   7      228.44      218.82     44.49 o 
  -8  -7   7      373.13      355.03     27.30 o 
  -7  -7   7        8.21       21.03     21.69 o 
  -6  -7   7       28.22       31.56     22.40 o 
  -5  -7   7        1.96        5.83     14.73 o 
  -4  -7   7        3.52        8.69     13.29 o 
  -3  -7   7       26.44       33.11     19.80 o 
  -2  -7   7      433.92      470.46     24.74 o 
  -1  -7   7       21.86       24.72     21.52 o 
   0  -7   7      475.17      508.53     15.10 o 
   1  -7   7       50.27       40.85     29.91 o 
   5  -7   7      390.06      384.39     30.63 o 
   6  -7   7      998.47      997.08     46.68 o 
   7  -7   7       94.70      130.16     20.37 o 
   8  -7   7      571.91      531.96     27.28 o 
   9  -7   7       29.36       23.34     21.66 o 
  10  -7   7       22.18       11.05     20.46 o 
  11  -7   7        4.42       26.06     21.66 o 
  -9  -6   7      483.18      557.70     33.47 o 
  -8  -6   7      149.46      158.60     25.40 o 
  -7  -6   7      117.87      139.28     21.81 o 
  -6  -6   7      131.34       98.27     14.43 o 
  -5  -6   7      654.63      609.53     22.41 o 
  -4  -6   7      907.72      834.82     21.44 o 
  -3  -6   7        2.53        5.86     13.58 o 
  -2  -6   7     4139.05     4119.12     48.22 o 
  -1  -6   7      693.57      699.29     23.14 o 
   0  -6   7     4000.45     3626.66     34.76 o 
   4  -6   7     1390.27     1214.85     14.59 o 
   5  -6   7     1975.08     1654.26     47.41 o 
   6  -6   7      144.26      110.87     30.63 o 
   7  -6   7      371.69      408.47     24.17 o 
   8  -6   7      550.22      522.57     27.07 o 
   9  -6   7        4.91       -4.18     17.77 o 
  10  -6   7      661.45      628.74     26.35 o 
  11  -6   7      405.11      438.75     24.53 o 
 -10  -5   7      380.14      392.38     27.09 o 
  -9  -5   7        1.05       -6.56     29.18 o 
  -8  -5   7        9.24        6.62     20.61 o 
  -7  -5   7       84.88       55.62     14.91 o 
  -6  -5   7       20.85       34.06     12.92 o 
  -5  -5   7       78.95       83.34     14.25 o 
  -4  -5   7       88.65       65.36     13.38 o 
  -3  -5   7      318.58      259.87     18.88 o 
  -2  -5   7        2.22       19.00     15.42 o 
  -1  -5   7     1453.46     1447.52     40.12 o 
   0  -5   7     1165.86     1130.56     35.74 o 
   6  -5   7     1304.83     1192.55     41.58 o 
   7  -5   7       70.58       33.39     17.27 o 
   8  -5   7      219.75      186.07     17.93 o 
   9  -5   7      354.12      345.29     25.00 o 
  10  -5   7      244.98      225.76     20.56 o 
  11  -5   7       23.56        6.89     25.40 o 
  12  -5   7      234.85      232.05     32.96 o 
 -10  -4   7     2149.31     2450.99     56.62 o 
  -9  -4   7      636.70      627.75     31.78 o 
  -8  -4   7      165.01      162.80     18.11 o 
  -7  -4   7      371.05      403.33     19.17 o 
  -6  -4   7        9.67        8.33     14.03 o 
  -5  -4   7     2453.32     2368.13     30.83 o 
  -4  -4   7     4326.94     4388.48     45.38 o 
  -3  -4   7     3133.32     3133.55     36.25 o 
  -2  -4   7      945.82      978.61     31.73 o 
  -1  -4   7     2437.76     2632.39     35.59 o 
   0  -4   7     4296.63     4267.66     59.81 o 
   7  -4   7      334.09      357.50     22.84 o 
   8  -4   7       67.55       34.36     15.82 o 
   9  -4   7      293.14      278.05     20.25 o 
  10  -4   7       82.95       74.22     18.37 o 
  11  -4   7      311.01      293.00     27.32 o 
  12  -4   7       75.03       83.32     43.76 o 
 -10  -3   7     1188.64     1233.34     35.08 o 
  -9  -3   7       82.35      113.77     19.95 o 
  -8  -3   7      918.17      951.24     26.04 o 
  -7  -3   7      368.66      360.77     19.17 o 
  -6  -3   7      166.91      171.60     15.62 o 
  -5  -3   7      188.11      233.91     18.69 o 
  -4  -3   7      770.35      708.94     19.78 o 
  -3  -3   7      334.65      332.62     15.64 o 
  -2  -3   7     9460.49    10105.58     51.67 o 
  -1  -3   7     6623.80     6361.35     50.47 o 
   0  -3   7      275.42      308.53     22.61 o 
   1  -3   7     3714.21     3814.71     25.53 o 
   3  -3   7      931.33      878.92     12.40 o 
   4  -3   7    10593.61    10425.94    212.62 o 
   5  -3   7       41.21       32.09     22.61 o 
   6  -3   7      990.06      918.30     35.01 o 
   7  -3   7      775.96      742.82     25.53 o 
   8  -3   7     3245.69     3108.94     47.69 o 
   9  -3   7     1072.19     1153.05     48.87 o 
  10  -3   7      219.98      168.36     19.21 o 
  11  -3   7      350.19      319.23     28.08 o 
  12  -3   7     1186.86     1170.58     61.63 o 
 -10  -2   7     2231.18     2473.01     61.63 o 
  -9  -2   7     1237.57     1299.98     31.06 o 
  -8  -2   7       84.58      116.45     16.92 o 
  -7  -2   7       93.18       79.91     14.73 o 
  -6  -2   7        2.41        1.21     14.81 o 
  -5  -2   7     5276.84     5184.57     43.22 o 
  -4  -2   7     1959.87     1911.13     26.61 o 
  -3  -2   7     2793.62     2775.08     29.26 o 
  -2  -2   7       55.30       62.43     11.94 o 
  -1  -2   7      350.71      339.17     22.61 o 
   0  -2   7     4329.37     4415.00     53.25 o 
   1  -2   7      586.85      488.69     13.13 o 
   2  -2   7      803.26      754.92     13.86 o 
   3  -2   7        0.06       10.92      7.39 o 
   4  -2   7     2922.83     3255.70     56.53 o 
   5  -2   7      789.19      738.87     29.91 o 
   6  -2   7      254.03      278.78     17.79 o 
   7  -2   7       70.79       58.28     11.01 o 
   8  -2   7      873.14      915.16     21.28 o 
   9  -2   7       19.01        2.15     13.60 o 
  10  -2   7      175.22      167.92     32.46 o 
  11  -2   7       39.46       68.30     25.21 o 
  12  -2   7      119.24       91.19     26.29 o 
 -10  -1   7      507.27      565.66     23.17 o 
  -9  -1   7     2371.69     2467.92     39.50 o 
  -8  -1   7     2641.54     2945.49     69.92 o 
  -7  -1   7     1704.69     1551.36     42.80 o 
  -6  -1   7      337.21      348.52     17.80 o 
  -5  -1   7       54.58       61.30     13.85 o 
  -4  -1   7     4551.22     4906.13     39.51 o 
  -3  -1   7      918.72      915.07     19.68 o 
  -2  -1   7     3642.32     3309.10     30.00 o 
  -1  -1   7     6626.73     6224.62     62.00 o 
   0  -1   7     4070.26     4374.15     51.06 o 
   1  -1   7      143.04      188.18     12.40 o 
   2  -1   7     1849.77     1858.41     66.37 o 
   3  -1   7     6477.12     6653.33    264.40 o 
   4  -1   7    17429.89    15987.51     96.28 o 
   5  -1   7      168.43      150.09     13.66 o 
   6  -1   7       33.47       28.27     11.44 o 
   7  -1   7      521.45      511.92     16.41 o 
   8  -1   7     4952.44     4649.38     33.60 o 
   9  -1   7     1237.67     1299.94     21.13 o 
  10  -1   7       26.67       16.69     20.50 o 
  11  -1   7       22.35       18.01     24.17 o 
  12  -1   7      490.94      569.95     35.59 o 
 -10   0   7       36.03       53.08     21.11 o 
  -9   0   7      249.15      260.54     27.50 o 
  -8   0   7      700.92      686.48     30.61 o 
  -7   0   7      357.93      393.41     19.88 o 
  -6   0   7       70.15       62.15     15.19 o 
  -5   0   7      808.07      771.61     20.05 o 
  -4   0   7       62.55       70.75     15.21 o 
  -3   0   7      421.09      428.06     16.48 o 
  -2   0   7       21.75       59.08     15.32 o 
  -1   0   7       52.71       57.62     14.59 o 
   0   0   7      233.86      271.33     17.51 o 
   1   0   7      931.78     1018.96     22.61 o 
   2   0   7     1060.85     1072.94     34.28 o 
   3   0   7      282.72      271.44     10.38 o 
   4   0   7      352.26      343.57     14.96 o 
   5   0   7      495.34      442.08     14.11 o 
   6   0   7     1363.04     1191.04     19.40 o 
   7   0   7      662.69      688.21     17.47 o 
   8   0   7     1042.86     1096.88     40.89 o 
   9   0   7      237.42      238.83     26.38 o 
  10   0   7        1.06        7.35     19.58 o 
  11   0   7      151.52       96.20     25.54 o 
  12   0   7      177.06      140.43     27.10 o 
  13   0   7       31.33       51.92     30.66 o 
 -10   1   7        5.55       23.61     21.12 o 
  -9   1   7      135.09      146.06     25.01 o 
  -8   1   7     2380.53     2508.76     46.38 o 
  -7   1   7     1628.12     1463.59     36.10 o 
  -6   1   7      334.23      298.86     21.66 o 
  -5   1   7      310.80      296.20     16.64 o 
  -4   1   7     2452.01     2617.87     74.40 o 
  -3   1   7     1970.69     2045.21     38.66 o 
  -2   1   7     1015.54      867.97     24.80 o 
  -1   1   7     1185.12      913.93     23.34 o 
   0   1   7     2785.17     2945.28     35.74 o 
   1   1   7     1535.08     1474.10     29.18 o 
   2   1   7     4852.14     4870.36     36.35 o 
   3   1   7     4212.85     4239.06     34.45 o 
   4   1   7     8439.88     8218.94     41.64 o 
   5   1   7      363.14      353.71     13.53 o 
   6   1   7      281.26      237.24     12.56 o 
   7   1   7     1071.79     1007.00     21.56 o 
   8   1   7     6595.74     6374.87     51.75 o 
   9   1   7      864.16      786.29     31.46 o 
  10   1   7      194.74      220.49     19.75 o 
  11   1   7        0.74       -3.65     32.82 o 
  12   1   7      156.24      146.72     30.38 o 
  13   1   7      188.04      148.58     28.88 o 
 -10   2   7       28.37       28.78     21.76 o 
  -9   2   7      611.78      546.25     25.60 o 
  -8   2   7        0.09        1.59     21.40 o 
  -7   2   7       17.01       11.96     20.37 o 
  -6   2   7      529.46      592.99     27.04 o 
  -5   2   7      576.55      545.73     25.26 o 
  -4   2   7       66.73       79.42     14.95 o 
  -3   2   7     3161.61     3598.08     47.41 o 
  -2   2   7      245.33      215.90     15.32 o 
  -1   2   7     1299.62     1317.28     24.07 o 
   0   2   7     5264.21     5392.57    132.02 o 
   1   2   7     1095.89     1077.21     31.00 o 
   2   2   7      271.43      302.71     14.85 o 
   3   2   7        0.11        7.29     11.35 o 
   4   2   7     1615.31     1581.44     24.30 o 
   5   2   7      771.41      778.05     15.77 o 
   6   2   7      913.69      838.07     14.16 o 
   7   2   7     1200.95     1321.75     19.95 o 
   8   2   7      706.86      633.00     15.33 o 
   9   2   7      872.01      878.67     24.82 o 
  10   2   7      179.73      168.52     19.08 o 
  11   2   7     1058.93     1225.73     46.85 o 
  12   2   7      478.23      486.95     35.84 o 
  13   2   7       11.90       28.39     28.87 o 
 -10   3   7       66.33       61.22     21.54 o 
  -9   3   7      278.37      285.32     23.30 o 
  -8   3   7     1012.86      972.12     36.09 o 
  -7   3   7     1377.07     1319.47     56.16 o 
  -6   3   7     2091.58     2081.76     39.70 o 
  -5   3   7        1.54       -7.85     19.06 o 
  -3   3   7     1638.33     1668.85     32.09 o 
  -2   3   7    12566.07    12890.52     71.48 o 
  -1   3   7     8357.05     8081.90    210.06 o 
   0   3   7     3093.17     3375.13     51.79 o 
   1   3   7     1564.28     1621.76     28.10 o 
   2   3   7     1446.07     1404.28     22.16 o 
   3   3   7     2252.61     2087.69     27.07 o 
   4   3   7     2266.00     2084.60     41.58 o 
   5   3   7      169.33      165.84     13.86 o 
   6   3   7      514.49      561.14     14.71 o 
   7   3   7        2.63       -0.67     13.66 o 
   8   3   7     1052.68     1049.51     25.07 o 
   9   3   7      508.78      457.47     21.25 o 
  10   3   7        0.93        9.64     18.03 o 
  11   3   7      643.40      579.45     26.16 o 
  12   3   7      443.31      440.18     26.99 o 
 -10   4   7        0.01       25.66     21.96 o 
  -9   4   7      307.03      351.24     24.92 o 
  -8   4   7      622.62      592.33     26.08 o 
  -7   4   7        1.79        8.02     21.36 o 
  -6   4   7       87.36       85.26     20.85 o 
  -5   4   7        7.05       10.55     17.79 o 
  -4   4   7     1035.25      979.57     40.85 o 
  -3   4   7      468.04      504.74     18.96 o 
  -2   4   7       35.04       40.12     10.21 o 
  -1   4   7     2312.33     2490.00     72.94 o 
   0   4   7     2639.73     2672.13     33.58 o 
   1   4   7     6073.07     6320.91     94.12 o 
   2   4   7      492.59      442.90     12.39 o 
   3   4   7       44.09       42.09      8.76 o 
   4   4   7     3025.41     3075.52     56.89 o 
   5   4   7     2727.21     2685.75     29.28 o 
   6   4   7     1180.04     1080.46     16.56 o 
   7   4   7     1572.41     1531.92     32.72 o 
   8   4   7       54.26       79.50     14.91 o 
   9   4   7       74.18       70.86     17.35 o 
  10   4   7      576.30      578.47     24.42 o 
  11   4   7     2182.72     2236.97     38.67 o 
  12   4   7     1460.61     1415.86     34.87 o 
 -10   5   7        7.62       14.60     23.80 o 
  -9   5   7       47.29       49.51     20.50 o 
  -8   5   7      522.33      490.77     24.92 o 
  -7   5   7      204.04      231.80     23.98 o 
  -6   5   7      236.95      200.90     22.62 o 
  -5   5   7      265.01      291.19     22.40 o 
  -4   5   7       27.44       10.21     24.07 o 
  -3   5   7      368.19      367.14     19.02 o 
  -2   5   7     4900.93     4832.94     35.74 o 
  -1   5   7     8946.12     8885.22     76.95 o 
   0   5   7     1054.44     1310.94     16.00 o 
   1   5   7       89.76      105.14      7.09 o 
   2   5   7      378.74      340.02      9.37 o 
   3   5   7      115.32       56.62      6.49 o 
   4   5   7     3750.55     3395.66     42.04 o 
   5   5   7      463.85      537.56     29.18 o 
   6   5   7       43.67       35.60      4.53 o 
   7   5   7       13.85        9.99     18.17 o 
   8   5   7       82.05      116.36     15.15 o 
   9   5   7       15.63       18.05     16.59 o 
  10   5   7      314.00      328.55     27.93 o 
  11   5   7       83.01       64.12     21.22 o 
  12   5   7       12.87       16.00     22.18 o 
  -9   6   7        1.69        8.02     21.73 o 
  -8   6   7      111.98      129.42     20.81 o 
  -7   6   7     1656.11     1607.22     33.25 o 
  -6   6   7       15.07        7.43     17.87 o 
  -5   6   7      291.00      346.22     23.36 o 
  -4   6   7      160.51      114.93     17.27 o 
  -3   6   7     1028.56     1029.84     28.90 o 
  -2   6   7      163.72      210.68     25.16 o 
  -1   6   7      260.85      294.34     14.50 o 
   0   6   7     1946.29     2007.43     17.20 o 
   1   6   7     3439.96     3881.25     22.85 o 
   2   6   7     4675.16     4584.29     23.75 o 
   3   6   7     2587.63     2904.71     21.90 o 
   4   6   7      431.40      395.75     12.96 o 
   5   6   7      151.80      142.16     12.26 o 
   6   6   7      154.38      139.28     11.26 o 
   7   6   7     2877.05     2964.31    111.96 o 
   8   6   7       48.53       30.56     16.51 o 
   9   6   7      311.52      289.27     20.65 o 
  10   6   7      247.52      244.91     20.77 o 
  11   6   7     2083.59     2221.86     40.42 o 
  12   6   7     1367.08     1418.78     48.87 o 
  -9   7   7       97.93       54.34     25.53 o 
  -8   7   7       32.13        3.10     22.16 o 
  -7   7   7     1188.94     1272.36     31.58 o 
  -6   7   7      731.77      673.29     25.01 o 
  -5   7   7       72.82       82.36     21.15 o 
  -4   7   7       25.70       39.14     19.85 o 
  -3   7   7       84.15       70.57     16.82 o 
  -2   7   7     5005.89     4619.66     52.58 o 
  -1   7   7     3743.38     3748.32     42.68 o 
   0   7   7      365.22      370.42     15.09 o 
   1   7   7     1525.53     1525.58     15.25 o 
   2   7   7      487.30      451.24      7.76 o 
   3   7   7     2816.86     2766.52     24.15 o 
   4   7   7      715.43      643.11     15.18 o 
   5   7   7        0.71        7.57      9.64 o 
   6   7   7      245.23      239.05     11.11 o 
   7   7   7       12.37       10.35     19.06 o 
   8   7   7       10.54        7.06     16.01 o 
   9   7   7      911.74      883.74     26.80 o 
  10   7   7        7.57        6.76     18.80 o 
  11   7   7       13.01       19.13     23.19 o 
  12   7   7      103.27      146.79     28.31 o 
  -8   8   7      305.88      316.11     40.85 o 
  -7   8   7        8.71       11.67     23.12 o 
  -6   8   7       69.04       53.57     20.98 o 
  -5   8   7      236.85      170.12     17.79 o 
  -4   8   7      824.50      801.10     29.90 o 
  -3   8   7     1322.04     1343.23     27.23 o 
  -2   8   7      510.32      551.15     18.74 o 
  -1   8   7     1004.24      999.90     22.05 o 
   0   8   7       69.43       72.95     12.71 o 
   1   8   7      220.88      167.64     14.60 o 
   2   8   7     5098.93     4747.83     23.17 o 
   3   8   7       70.97       76.88      7.68 o 
   4   8   7     1135.78     1115.48     16.88 o 
   5   8   7      556.95      555.05     14.01 o 
   6   8   7     3207.23     3165.53     76.22 o 
   7   8   7     2808.83     2693.87     60.90 o 
   8   8   7       18.56       15.52     22.16 o 
   9   8   7      280.52      270.48     24.88 o 
  10   8   7      706.97      765.77     33.82 o 
  11   8   7     2219.69     2316.47     51.08 o 
  -8   9   7        0.97        9.50     26.04 o 
  -7   9   7      113.44      113.28     25.02 o 
  -6   9   7      309.37      313.94     27.16 o 
  -5   9   7      243.22      277.58     22.94 o 
  -4   9   7       27.80       29.13     14.12 o 
  -3   9   7     1405.13     1487.18     54.34 o 
  -2   9   7     1185.76     1204.18     24.92 o 
  -1   9   7       30.11       35.60     14.00 o 
   0   9   7      648.67      693.44     24.46 o 
   1   9   7     1042.13     1064.27     28.35 o 
   2   9   7      134.61      138.10      7.71 o 
   3   9   7       23.82       14.36      8.73 o 
   4   9   7        2.95        8.01      8.80 o 
   5   9   7       29.38       33.55     33.55 o 
   6   9   7       55.35       48.14     28.45 o 
   7   9   7     1010.32     1072.93     51.79 o 
   8   9   7       18.76       -6.56     34.28 o 
   9   9   7       81.03       44.49     35.01 o 
  10   9   7        9.01       -5.84     41.58 o 
  11   9   7        9.23       53.25     38.66 o 
  -7  10   7      203.42      175.49     26.47 o 
  -6  10   7      464.90      467.72     33.92 o 
  -5  10   7      497.69      589.81     23.64 o 
  -4  10   7      775.73      793.61     23.61 o 
  -3  10   7      384.12      415.61     26.80 o 
  -2  10   7      147.09      141.02     15.96 o 
  -1  10   7     1082.62     1012.95     24.38 o 
   0  10   7      316.69      323.98     17.94 o 
   1  10   7       69.73       43.73     19.52 o 
   2  10   7     4634.50     4738.53     57.32 o 
   3  10   7      128.36      153.06     10.16 o 
   4  10   7       65.85      104.38     13.82 o 
   5  10   7     2282.13     2202.22     38.04 o 
   6  10   7     3092.01     3100.23     46.77 o 
   7  10   7     5156.44     5406.97     99.20 o 
   8  10   7      244.46      284.46     41.58 o 
   9  10   7        1.99        9.48     36.47 o 
  10  10   7        2.50      -11.67     41.58 o 
  -7  11   7        0.29        4.76     29.28 o 
  -6  11   7      188.70      178.00     29.90 o 
  -5  11   7      641.30      555.52     31.12 o 
  -4  11   7      677.54      598.13     32.75 o 
  -3  11   7      435.23      443.61     26.99 o 
  -2  11   7       79.01       62.36     16.53 o 
  -1  11   7     1020.34     1071.82     25.35 o 
   0  11   7       67.02       64.38     15.76 o 
   1  11   7        8.51        1.46     31.36 o 
   2  11   7      246.03      249.83     24.74 o 
   3  11   7      358.03      301.60     22.95 o 
   4  11   7      166.43      119.62     38.66 o 
   5  11   7      409.50      425.23     44.49 o 
   6  11   7      240.78      228.65     22.64 o 
   7  11   7       16.07       10.43     22.09 o 
   8  11   7      187.01      187.86     24.61 o 
   9  11   7        1.75       -3.95     23.95 o 
  -6  12   7      172.67      124.93     29.49 o 
  -5  12   7     1303.50     1341.03     43.06 o 
  -4  12   7     1214.70     1217.81     41.26 o 
  -3  12   7      900.06      947.45     36.34 o 
  -2  12   7      275.67      225.84     25.26 o 
  -1  12   7       11.63       15.36     15.55 o 
   0  12   7       34.89       51.26     15.82 o 
   1  12   7        8.32        6.47     15.22 o 
   2  12   7       86.71      110.45     23.71 o 
   3  12   7      703.16      707.14     32.21 o 
   4  12   7      286.87      273.52     39.39 o 
   5  12   7     1184.06     1060.53     51.79 o 
   6  12   7     2619.17     2682.70     78.77 o 
   7  12   7      234.26      191.83     41.58 o 
   8  12   7        0.70       -3.65     44.49 o 
   9  12   7      553.56      491.61     56.89 o 
  -5  13   7        3.62        4.27     28.83 o 
  -4  13   7        0.93      -12.11     25.49 o 
  -3  13   7       38.84       52.65     24.61 o 
  -2  13   7      144.86      171.27     24.49 o 
  -1  13   7      171.87      176.90     24.30 o 
   0  13   7       70.88       72.82     17.82 o 
   1  13   7      824.63      773.97     31.69 o 
   2  13   7        2.13        7.07     22.08 o 
   3  13   7      214.37      245.26     25.21 o 
   4  13   7       29.89       51.06     38.66 o 
   5  13   7     1043.26     1117.43     60.54 o 
   6  13   7      490.90      557.25     51.79 o 
   7  13   7      131.56      160.47     47.41 o 
   8  13   7      126.70      166.30     42.30 o 
  -3  14   7      475.94      483.17     33.24 o 
  -2  14   7        1.38       12.24     23.98 o 
  -1  14   7       12.04       15.76     23.65 o 
   0  14   7      448.71      444.20     48.14 o 
   1  14   7     2104.74     2230.64     48.64 o 
   2  14   7       12.04       12.66     25.73 o 
   3  14   7      165.37      144.40     28.62 o 
   4  14   7       54.44       40.12     36.47 o 
   5  14   7      721.47      723.56     56.16 o 
   6  14   7      188.79      229.76     43.76 o 
  -1  15   7      651.67      702.40     56.16 o 
   0  15   7      941.65     1010.21     56.16 o 
   1  15   7       44.26       37.26     26.58 o 
   2  15   7       24.79       18.83     27.42 o 
   3  15   7       23.16       39.39     39.39 o 
   4  15   7     1061.69     1002.18     56.89 o 
  -2 -14   8      414.24      372.72     48.87 o 
  -1 -14   8     1496.96     1555.79     67.83 o 
   0 -14   8      586.15      617.06     57.62 o 
   1 -14   8       37.75       42.30     47.41 o 
   2 -14   8       13.82        4.38     38.66 o 
   3 -14   8       84.30       70.02     41.58 o 
  -4 -13   8      672.33      703.13     55.43 o 
  -3 -13   8      299.54      341.30     32.16 o 
  -2 -13   8      359.83      402.62     45.95 o 
  -1 -13   8      255.79      291.03     43.76 o 
   0 -13   8      545.44      492.34     51.06 o 
   1 -13   8      670.43      714.07     53.25 o 
   2 -13   8       31.10       26.99     45.95 o 
   3 -13   8      621.27      584.24     56.89 o 
   4 -13   8       86.32      110.14     47.41 o 
   5 -13   8     1831.14     1770.23     77.32 o 
  -5 -12   8        2.20       -3.65     41.58 o 
  -4 -12   8      410.28      321.97     31.45 o 
  -3 -12   8       54.47       55.26     27.94 o 
  -2 -12   8      519.23      527.25     31.98 o 
  -1 -12   8     2007.67     2004.36     67.83 o 
   0 -12   8      122.11      151.71     44.49 o 
   1 -12   8       57.77       58.35     37.20 o 
   2 -12   8        2.37       13.86     43.03 o 
   3 -12   8      802.80      723.56     51.06 o 
   4 -12   8       16.60        8.75     43.76 o 
   5 -12   8     1060.59     1135.66     56.89 o 
   6 -12   8      245.66      206.42     41.58 o 
  -6 -11   8        3.33       20.42     32.82 o 
  -5 -11   8      256.58      244.35     39.39 o 
  -4 -11   8     1436.49     1351.99     42.01 o 
  -3 -11   8     3162.76     2965.08     55.43 o 
  -2 -11   8     1123.37     1109.29     37.64 o 
  -1 -11   8      627.88      590.81     45.22 o 
   0 -11   8      467.15      544.13     45.95 o 
   1 -11   8      748.34      727.93     51.79 o 
   2 -11   8       14.42       -8.75     40.85 o 
   3 -11   8     1495.76     1503.27     58.35 o 
   4 -11   8      483.33      477.02     45.95 o 
   5 -11   8      512.82      576.95     51.79 o 
   6 -11   8     1746.04     1853.38     71.48 o 
   7 -11   8      540.21      504.01     48.87 o 
   8 -11   8      389.56      320.93     46.68 o 
  -7 -10   8      433.65      383.66     47.41 o 
  -6 -10   8      656.96      790.66     56.16 o 
  -5 -10   8      202.61      189.99     28.11 o 
  -4 -10   8      267.73      236.44     41.58 o 
  -3 -10   8     1811.35     1667.41     42.29 o 
  -2 -10   8      216.03      221.27     26.29 o 
  -1 -10   8      795.17      829.18     49.96 o 
   0 -10   8      529.50      522.24     45.95 o 
   1 -10   8       99.06      118.16     36.47 o 
   2 -10   8      219.78      201.31     40.12 o 
   3 -10   8       68.72       18.23     35.01 o 
   4 -10   8       18.18       -9.48     34.28 o 
   5 -10   8      227.45      250.91     45.22 o 
   6 -10   8      136.72       99.93     43.03 o 
   7 -10   8      666.76      754.92     49.60 o 
   8 -10   8        2.60       21.15     40.85 o 
   9 -10   8        2.27      -14.59     40.85 o 
  -8  -9   8      205.85      171.41     38.66 o 
  -7  -9   8      654.85      666.66     53.25 o 
  -6  -9   8      169.79      191.83     35.01 o 
  -5  -9   8        3.17       -8.71     24.22 o 
  -4  -9   8      223.97      244.84     44.13 o 
  -3  -9   8     5327.22     5294.65     64.37 o 
  -2  -9   8     1926.93     1989.87     72.57 o 
  -1  -9   8      189.16      179.71     33.19 o 
   0  -9   8      176.40      219.55     37.93 o 
   1  -9   8       56.85       53.97     35.01 o 
   2  -9   8     3312.65     3351.55     75.13 o 
   3  -9   8     2392.85     2527.34     68.56 o 
   4  -9   8      111.57       99.20     39.39 o 
   5  -9   8       18.60        9.48     33.55 o 
   6  -9   8     2077.96     2252.36     69.29 o 
   7  -9   8     2884.79     2659.36     71.48 o 
   8  -9   8      936.08     1031.40     36.23 o 
   9  -9   8        0.59       -1.45     24.82 o 
  -8  -8   8      122.37      105.03     44.49 o 
  -7  -8   8      441.20      459.69     42.30 o 
  -6  -8   8      530.75      474.10     45.95 o 
  -5  -8   8       34.37       14.69     23.43 o 
  -4  -8   8      241.18      204.40     17.55 o 
  -3  -8   8       11.28        6.20     19.79 o 
  -2  -8   8      370.44      386.59     25.54 o 
  -1  -8   8        5.87       26.64     17.66 o 
   0  -8   8      154.87      160.47     34.28 o 
   1  -8   8      286.34      291.03     31.36 o 
   2  -8   8      104.69      102.11     34.28 o 
   3  -8   8      175.35      157.55     37.20 o 
   5  -8   8       16.84       -9.48     35.74 o 
   6  -8   8      195.40      157.55     32.82 o 
   7  -8   8       63.41       70.02     36.47 o 
   8  -8   8      285.72      318.73     26.56 o 
   9  -8   8      358.49      410.26     50.69 o 
  10  -8   8       66.79       58.03     27.62 o 
  -9  -7   8     1154.31     1157.54     62.73 o 
  -8  -7   8     2623.07     2647.87     52.84 o 
  -7  -7   8     1415.72     1537.41     40.91 o 
  -6  -7   8      641.46      628.73     29.14 o 
  -5  -7   8       25.23       33.34     15.25 o 
  -4  -7   8        9.62        3.41     14.62 o 
  -3  -7   8     1787.05     1764.01     38.42 o 
  -2  -7   8     9570.34     9029.35    245.44 o 
  -1  -7   8       76.82       99.23     38.29 o 
   0  -7   8     1088.90     1035.24     27.72 o 
   1  -7   8      721.70      660.83     36.47 o 
   2  -7   8     1672.63     1511.30     46.68 o 
   3  -7   8     1130.50     1117.43     46.68 o 
   4  -7   8       21.43      -10.21     29.18 o 
   5  -7   8      662.68      645.51     41.58 o 
   6  -7   8     1924.44     2021.87     59.08 o 
   7  -7   8     1385.25     1329.68     50.33 o 
   8  -7   8      330.13      312.31     26.90 o 
   9  -7   8      342.63      415.20     41.21 o 
  10  -7   8       15.63        4.18     24.17 o 
  11  -7   8      240.33      272.80     30.42 o 
  -9  -6   8      106.55       97.23     26.58 o 
  -8  -6   8      299.38      282.13     36.10 o 
  -7  -6   8      908.54      826.37     33.23 o 
  -6  -6   8       59.99       45.43     15.84 o 
  -5  -6   8      411.35      380.92     18.84 o 
  -4  -6   8      368.87      376.49     18.06 o 
  -3  -6   8       42.54       56.79     14.86 o 
  -2  -6   8       42.39       47.40     16.82 o 
  -1  -6   8      853.18      769.33     26.56 o 
   0  -6   8     1748.15     1692.59     80.60 o 
   4  -6   8     1185.45      997.08     43.76 o 
   5  -6   8      307.91      221.01     35.74 o 
   6  -6   8     1201.23     1137.12     43.76 o 
   7  -6   8       16.81        1.46     27.72 o 
   8  -6   8      112.70      104.82     23.19 o 
   9  -6   8      323.28      307.02     26.29 o 
  10  -6   8      454.16      447.87     36.10 o 
  11  -6   8      875.18      964.24     36.58 o 
  -9  -5   8      238.46      237.59     28.57 o 
  -8  -5   8      216.92      265.54     27.49 o 
  -7  -5   8        4.71        4.73     14.34 o 
  -6  -5   8     1218.04     1255.36     26.28 o 
  -5  -5   8     1535.00     1468.77     27.16 o 
  -4  -5   8      525.80      471.37     19.21 o 
  -3  -5   8     7705.36     7994.12     62.73 o 
  -2  -5   8     5234.33     4856.36     71.12 o 
  -1  -5   8        0.81        0.98     15.59 o 
   0  -5   8       44.57       35.74     19.69 o 
   4  -5   8     3819.64     3981.01     65.65 o 
   5  -5   8       92.77       83.88     30.63 o 
   6  -5   8      659.79      736.68     39.39 o 
   7  -5   8        4.51       -1.68     18.57 o 
   8  -5   8      211.25      174.96     21.64 o 
   9  -5   8       41.87       26.99     20.11 o 
  10  -5   8       15.38       29.62     18.98 o 
  11  -5   8      249.23      224.03     28.86 o 
  12  -5   8      256.51      248.53     30.43 o 
 -10  -4   8       50.90       50.00     28.83 o 
  -9  -4   8        6.55       12.41     25.74 o 
  -8  -4   8       12.52       19.55     16.97 o 
  -7  -4   8      152.25      172.14     17.87 o 
  -6  -4   8       69.27       62.32     16.10 o 
  -5  -4   8      350.87      326.53     18.35 o 
  -4  -4   8      419.77      435.14     18.48 o 
  -3  -4   8       91.25      123.76     16.56 o 
  -2  -4   8      180.06      134.47     16.89 o 
  -1  -4   8        5.45       13.97     16.82 o 
   0  -4   8     5530.26     6307.04     74.40 o 
   1  -4   8     1275.99     1308.53     14.59 o 
   4  -4   8     3100.82     3290.28     24.80 o 
   7  -4   8       48.10       34.28     18.05 o 
   8  -4   8      126.12      146.24     21.81 o 
   9  -4   8       62.55       70.70     17.36 o 
  10  -4   8     1184.25     1180.28     28.75 o 
  11  -4   8      864.33      867.72     88.99 o 
  12  -4   8      145.91      140.79     30.43 o 
 -10  -3   8      490.96      497.39     34.06 o 
  -9  -3   8     1578.96     1571.81     45.54 o 
  -8  -3   8     2584.44     2698.86     39.51 o 
  -7  -3   8     1465.29     1412.60     29.33 o 
  -6  -3   8       87.92       71.91     15.50 o 
  -5  -3   8      997.33     1077.16     32.82 o 
  -4  -3   8      592.17      605.46     19.71 o 
  -3  -3   8     4687.00     4395.77     38.71 o 
  -2  -3   8    11416.56    11233.01     57.70 o 
  -1  -3   8      204.08      249.68     17.23 o 
   0  -3   8      540.68      575.49     28.45 o 
   1  -3   8      784.09      793.58     15.32 o 
   2  -3   8     1431.03     1269.87     13.86 o 
   3  -3   8        3.62       14.59      5.84 o 
   4  -3   8     3605.44     3872.33     33.55 o 
   7  -3   8        1.61       -2.92     22.61 o 
   8  -3   8      232.37      163.16     22.11 o 
   9  -3   8      335.17      294.10     19.08 o 
  10  -3   8       29.30       29.43     17.80 o 
  11  -3   8       19.87       13.42     22.60 o 
  12  -3   8      509.64      416.96     33.42 o 
 -10  -2   8       42.73       64.13     26.45 o 
  -9  -2   8        0.74       14.65     19.20 o 
  -8  -2   8        0.03        2.46     16.64 o 
  -7  -2   8      109.15       90.51     16.85 o 
  -6  -2   8      753.76      722.67     22.00 o 
  -5  -2   8     2026.89     1951.84     29.78 o 
  -4  -2   8     1660.38     1720.22     32.38 o 
  -3  -2   8     1928.93     1926.44     26.75 o 
  -2  -2   8       11.66       42.33     12.26 o 
  -1  -2   8       16.63       13.86     13.13 o 
   0  -2   8     8677.25     8547.73     78.04 o 
   1  -2   8     1331.79     1270.60     21.15 o 
   2  -2   8       65.71       94.09      8.75 o 
   3  -2   8     5745.58     5984.13    109.77 o 
   4  -2   8      438.52      514.56     15.01 o 
   5  -2   8     5652.56     5675.39     67.10 o 
   6  -2   8    10529.45    10136.37     71.12 o 
   7  -2   8      223.82      264.77     32.09 o 
   8  -2   8      707.24      713.71     20.58 o 
   9  -2   8     1062.50     1144.53     24.78 o 
  10  -2   8     1254.59     1266.56     38.40 o 
  11  -2   8      747.15      759.04     34.04 o 
  12  -2   8      100.45       94.79     27.07 o 
 -10  -1   8      270.33      267.65     20.96 o 
  -9  -1   8      443.32      438.88     24.40 o 
  -8  -1   8      737.16      818.21     29.70 o 
  -7  -1   8      280.02      248.86     19.26 o 
  -6  -1   8       75.39       72.65     15.87 o 
  -5  -1   8       49.61       74.19     14.70 o 
  -4  -1   8     1346.96     1571.60     31.46 o 
  -3  -1   8     3625.59     3199.51     33.01 o 
  -2  -1   8      232.74      185.96     13.44 o 
  -1  -1   8     2282.97     2432.52     43.03 o 
   0  -1   8     2355.17     2502.54     42.30 o 
   1  -1   8     4135.25     4315.80     41.58 o 
   2  -1   8       68.25       60.54     10.21 o 
   3  -1   8      232.76      231.57     12.14 o 
   4  -1   8      288.23      338.44     24.80 o 
   5  -1   8      756.00      607.37     36.47 o 
   6  -1   8     1345.70     1430.25     36.12 o 
   7  -1   8     2125.41     2053.15     27.01 o 
   8  -1   8      882.78      944.06     18.81 o 
   9  -1   8      274.84      233.98     17.52 o 
  10  -1   8        1.39        7.03     19.09 o 
  11  -1   8      630.92      582.30     34.27 o 
  12  -1   8      234.84      200.29     30.68 o 
 -10   0   8       41.02       40.69     17.39 o 
  -9   0   8      453.53      447.10     26.64 o 
  -8   0   8     1431.47     1637.60     33.52 o 
  -7   0   8     1700.26     1891.45     33.36 o 
  -6   0   8     2070.53     1923.83     38.88 o 
  -5   0   8      226.93      207.91     16.61 o 
  -4   0   8      860.04      941.90     20.61 o 
  -3   0   8       18.47       19.23     14.53 o 
  -2   0   8     3284.70     3282.26     48.87 o 
  -1   0   8     1267.59     1301.23     30.63 o 
   0   0   8     4992.04     4521.49     50.33 o 
   1   0   8     2367.45     2718.44     36.47 o 
   2   0   8      123.97      133.48     14.59 o 
   3   0   8     1919.51     1870.23     33.55 o 
   4   0   8     1457.46     1697.14     26.56 o 
   5   0   8     9001.12     8878.14     59.66 o 
   6   0   8    12837.55    12435.11     66.94 o 
   7   0   8       81.08      132.70     18.23 o 
   8   0   8      809.76      869.70     24.35 o 
   9   0   8     1156.42     1127.57     27.32 o 
  10   0   8       25.39       49.00     17.48 o 
  11   0   8      318.52      328.50     28.76 o 
  12   0   8      300.05      273.38     31.46 o 
 -10   1   8      641.69      650.34     30.43 o 
  -9   1   8      213.50      207.12     22.09 o 
  -8   1   8     1219.60     1294.07     31.05 o 
  -7   1   8      616.12      552.58     23.11 o 
  -6   1   8      390.43      378.95     18.62 o 
  -5   1   8       46.04       37.74     14.38 o 
  -4   1   8     2200.02     2425.68     84.24 o 
  -3   1   8     2248.75     2256.00     42.30 o 
  -2   1   8     1261.05     1444.19     32.09 o 
  -1   1   8      219.96      252.37     16.78 o 
   1   1   8     2712.75     3037.18     41.58 o 
   2   1   8      203.29      172.48     13.14 o 
   3   1   8      676.14      820.64     19.21 o 
   4   1   8      246.62      262.43     22.61 o 
   5   1   8      432.73      373.87     14.03 o 
   6   1   8     2573.96     2360.19     60.17 o 
   7   1   8      369.44      341.58     17.87 o 
   8   1   8      126.36      128.47     14.15 o 
   9   1   8     2080.84     2051.57     33.10 o 
  10   1   8      512.42      494.68     23.93 o 
  11   1   8        0.48       10.24     22.96 o 
  12   1   8        3.07        8.18     27.42 o 
  13   1   8       22.17       -7.32     30.68 o 
 -10   2   8      422.65      436.88     23.10 o 
  -9   2   8     1637.88     1734.58     55.07 o 
  -8   2   8       75.86       67.90     23.19 o 
  -7   2   8      388.11      441.38     21.77 o 
  -6   2   8      893.10      791.58     23.12 o 
  -5   2   8     2780.79     2692.88     42.47 o 
  -4   2   8     4810.99     4881.29     97.01 o 
  -3   2   8      178.96      206.42     18.96 o 
  -2   2   8       21.49       51.79     13.86 o 
  -1   2   8     1674.82     1685.62     28.45 o 
   0   2   8     6268.83     5980.79    128.74 o 
   1   2   8      772.56      897.15     27.72 o 
   2   2   8       23.67       12.83     11.73 o 
   3   2   8     1064.16     1154.07     22.25 o 
   4   2   8     7547.32     7571.35     51.16 o 
   5   2   8     7423.74     6844.27     49.05 o 
   6   2   8     5893.04     5409.29    124.00 o 
   7   2   8      186.80      160.29     21.15 o 
   8   2   8       16.86       17.40     11.11 o 
   9   2   8     3207.94     3158.50     39.83 o 
  10   2   8     1506.93     1459.48     31.05 o 
  11   2   8       37.37       63.51     20.69 o 
  12   2   8       94.00       66.14     28.24 o 
 -10   3   8        2.57       12.46     22.21 o 
  -9   3   8       60.05       82.31     22.83 o 
  -8   3   8       12.34       18.42     21.55 o 
  -7   3   8        0.07        9.07     21.92 o 
  -6   3   8        3.84       20.73     14.17 o 
  -5   3   8      181.12      240.15     16.95 o 
  -4   3   8      219.37      222.95     16.73 o 
  -3   3   8       32.98       24.07     14.59 o 
  -2   3   8     1408.73     1390.22     26.99 o 
  -1   3   8       25.41       48.97     19.69 o 
   0   3   8      279.95      230.47     11.67 o 
   1   3   8        2.38        2.68      7.52 o 
   2   3   8       35.92       54.52     12.57 o 
   3   3   8     1334.18     1319.69     23.46 o 
   4   3   8      855.10      884.02     22.18 o 
   5   3   8      263.72      277.17     24.07 o 
   6   3   8     3793.44     3559.43     62.73 o 
   7   3   8       15.22       -4.43     17.96 o 
   8   3   8       34.90       20.11     14.16 o 
   9   3   8      923.75      949.47     25.76 o 
  10   3   8        0.28        9.52     18.75 o 
  11   3   8       75.17       62.62     18.35 o 
  12   3   8     1146.79     1145.64     33.23 o 
 -10   4   8     1892.93     2054.90     44.90 o 
  -9   4   8      682.48      742.16     28.74 o 
  -8   4   8       14.74       35.91     23.78 o 
  -7   4   8       97.68       91.44     22.74 o 
  -6   4   8      268.17      266.41     24.22 o 
  -5   4   8     1888.32     2068.27     30.04 o 
  -4   4   8     3136.87     2881.55     43.60 o 
  -3   4   8      440.35      471.57     27.72 o 
  -2   4   8      412.58      501.09     16.78 o 
  -1   4   8      146.68      152.16      8.65 o 
   0   4   8    17515.38    17221.95     63.28 o 
   1   4   8     4937.78     5242.81     81.26 o 
   2   4   8      159.63      149.20     10.84 o 
   3   4   8     2387.74     2560.63     26.54 o 
   4   4   8      793.51      830.59     22.18 o 
   5   4   8     3708.57     3608.29     59.08 o 
   6   4   8     3467.02     3301.65     28.39 o 
   7   4   8      438.65      407.81     23.46 o 
   8   4   8      230.39      165.70     17.39 o 
   9   4   8       14.19        2.66     17.28 o 
  10   4   8        6.82       -9.58     18.10 o 
  11   4   8      260.29      244.56     24.02 o 
  12   4   8       13.20       25.89     22.30 o 
  -9   5   8        9.87       13.41     22.26 o 
  -8   5   8       46.05       37.06     20.63 o 
  -7   5   8       33.80       37.27     21.37 o 
  -6   5   8       29.28       30.38     19.98 o 
  -5   5   8       98.94       79.26     25.16 o 
  -4   5   8      351.65      360.31     18.40 o 
  -3   5   8     2440.16     2562.79     29.27 o 
  -2   5   8        5.73        8.41      8.23 o 
  -1   5   8     1629.63     1698.75     45.95 o 
   0   5   8      691.93      659.18     17.25 o 
   1   5   8     1187.29     1105.32      9.45 o 
   2   5   8     2844.11     2947.88     21.98 o 
   3   5   8     5592.63     5421.79     39.25 o 
   4   5   8     7703.72     7504.60     43.57 o 
   5   5   8       19.02       17.51     22.61 o 
   6   5   8     1132.82     1122.13     16.25 o 
   7   5   8      226.18      216.85     19.06 o 
   8   5   8     1670.27     1547.13     40.85 o 
   9   5   8      344.27      394.19     21.54 o 
  10   5   8      231.88      242.44     20.99 o 
  11   5   8        0.83      -12.94     20.05 o 
  12   5   8      625.98      645.63     29.01 o 
  -9   6   8      293.75      308.61     25.32 o 
  -8   6   8       27.32        7.03     20.57 o 
  -7   6   8      366.37      326.21     27.20 o 
  -6   6   8       25.07        9.31     19.62 o 
  -5   6   8      538.35      564.56     27.84 o 
  -4   6   8      285.70      256.03     14.21 o 
  -3   6   8     1272.74     1219.91     31.20 o 
  -2   6   8       82.39       89.94      4.50 o 
  -1   6   8     1726.71     1671.78     17.53 o 
   0   6   8     4872.74     4260.91     32.11 o 
   1   6   8     4457.29     4527.88     24.89 o 
   2   6   8       21.91       25.43      7.10 o 
   3   6   8     1017.17     1085.45     14.19 o 
   4   6   8      964.78     1150.88     12.81 o 
   5   6   8      548.35      539.02     17.51 o 
   6   6   8     1572.42     1497.10     23.05 o 
   7   6   8      948.14      895.70     34.28 o 
   8   6   8      948.17      978.09     33.76 o 
   9   6   8      128.10      111.24     17.85 o 
  10   6   8      288.49      235.19     22.63 o 
  11   6   8       50.14       65.38     20.76 o 
  12   6   8        2.60        8.29     21.69 o 
  -9   7   8      299.08      298.21     32.21 o 
  -8   7   8      517.66      576.12     28.11 o 
  -7   7   8      514.60      488.08     25.63 o 
  -6   7   8      133.52      111.26     24.69 o 
  -5   7   8        9.40       18.45     20.55 o 
  -4   7   8      164.87      181.09     19.81 o 
  -3   7   8      233.17      224.38     20.37 o 
  -2   7   8     6371.52     6028.14     49.02 o 
  -1   7   8     6629.21     6617.32     75.06 o 
   0   7   8      340.68      302.60     13.69 o 
   1   7   8     2538.95     2308.93     20.66 o 
   2   7   8       84.87       66.39      5.00 o 
   3   7   8     2666.66     2569.00     19.28 o 
   4   7   8     3379.27     3166.81     27.20 o 
   5   7   8      306.54      307.91     13.57 o 
   6   7   8     2697.57     2695.62     28.64 o 
   7   7   8      213.58      207.52     23.21 o 
   8   7   8      278.45      311.21     27.50 o 
   9   7   8        4.96       11.72     24.22 o 
  10   7   8      150.30      139.54     21.78 o 
  11   7   8       41.82       57.99     20.89 o 
  -8   8   8      112.23      100.89     29.34 o 
  -7   8   8       15.23       22.21     20.95 o 
  -6   8   8       35.17       38.90     17.84 o 
  -5   8   8      511.60      528.36     28.83 o 
  -4   8   8     1102.13      971.47     43.03 o 
  -3   8   8       30.26       22.52     15.12 o 
  -2   8   8      248.79      274.50     17.10 o 
  -1   8   8       56.80       67.20     14.35 o 
   0   8   8     5802.69     5612.13     55.87 o 
   1   8   8        0.81       10.39      8.74 o 
   2   8   8       11.30       21.49      4.22 o 
   3   8   8       21.94       22.34      7.16 o 
   4   8   8      610.63      636.37     15.31 o 
   5   8   8        0.10        0.60     10.12 o 
   6   8   8       55.28       48.10     20.24 o 
   7   8   8       50.72       21.85     21.73 o 
   8   8   8      752.23      661.20     32.38 o 
   9   8   8      463.75      442.93     31.26 o 
  10   8   8      216.58      194.91     28.97 o 
  11   8   8       52.63       50.26     28.04 o 
  -8   9   8      735.50      713.77     38.73 o 
  -7   9   8     2218.22     2189.03     48.79 o 
  -6   9   8      248.31      269.26     26.81 o 
  -5   9   8      166.13      141.37     20.88 o 
  -4   9   8      152.41      147.79     20.30 o 
  -3   9   8     4485.71     4350.86     47.33 o 
  -2   9   8     4217.78     4105.26     43.69 o 
  -1   9   8     3486.38     3358.12     31.98 o 
   0   9   8      554.60      569.13     19.49 o 
   1   9   8      702.77      674.18     27.56 o 
   2   9   8       45.35       63.69     14.24 o 
   3   9   8     3558.35     3576.89     36.20 o 
   4   9   8     5194.68     5381.30     30.41 o 
   5   9   8        3.78        2.64     18.75 o 
   6   9   8      390.74      349.79     24.09 o 
   7   9   8     1588.67     1546.16     46.32 o 
   8   9   8     3017.14     2964.97     78.77 o 
   9   9   8      406.69      417.21     43.03 o 
  10   9   8        1.81       20.42     42.30 o 
  11   9   8        5.65       15.32     40.12 o 
  -7  10   8       72.55      156.09     44.49 o 
  -6  10   8       50.84       69.29     33.55 o 
  -5  10   8        2.74       16.54     23.98 o 
  -4  10   8      250.33      224.74     26.62 o 
  -3  10   8      214.99      157.17     21.92 o 
  -2  10   8      203.59      177.19     17.44 o 
  -1  10   8        4.50       10.35     15.15 o 
   0  10   8      483.41      437.62     20.03 o 
   1  10   8      132.30      118.14     21.40 o 
   2  10   8        0.42       -4.48     18.82 o 
   3  10   8       10.12       28.77     13.26 o 
   4  10   8       29.88       42.46     21.55 o 
   5  10   8      560.69      549.10     23.73 o 
   6  10   8      100.88       57.62     39.39 o 
   7  10   8      378.43      433.26     46.68 o 
   8  10   8       49.66       64.19     34.28 o 
   9  10   8       60.14       51.06     35.74 o 
  10  10   8        6.56       26.99     39.39 o 
  -6  11   8      440.30      526.38     36.29 o 
  -5  11   8       32.46       32.73     25.43 o 
  -4  11   8      696.20      704.18     33.23 o 
  -3  11   8     1679.13     1638.10     43.56 o 
  -2  11   8     1064.39     1100.96     26.32 o 
  -1  11   8     1765.49     1819.07     39.85 o 
   0  11   8        0.47       -1.76     15.95 o 
   1  11   8      349.10      331.36     18.02 o 
   2  11   8       91.56       44.33     22.61 o 
   3  11   8      605.44      627.98     30.27 o 
   4  11   8     2480.21     2753.71     49.75 o 
   5  11   8     1324.59     1239.96     56.16 o 
   6  11   8      675.09      678.33     51.06 o 
   7  11   8      427.55      451.49     48.14 o 
   8  11   8      466.05      475.53     29.25 o 
   9  11   8        7.63       24.80     34.28 o 
  -5  12   8      258.18      195.23     29.11 o 
  -4  12   8        0.07       24.44     25.26 o 
  -3  12   8       22.53       27.73     22.32 o 
  -2  12   8       38.81       13.06     21.59 o 
  -1  12   8      535.88      560.25     22.70 o 
   0  12   8      112.50       97.97     16.94 o 
   1  12   8      226.72      243.09     19.05 o 
   2  12   8      195.13      159.83     24.91 o 
   3  12   8      147.70      130.70     24.61 o 
   4  12   8      147.94      138.01     26.90 o 
   5  12   8      370.36      407.73     48.14 o 
   6  12   8      694.25      671.77     46.68 o 
   7  12   8       92.16       77.32     34.28 o 
   8  12   8       34.65       64.19     45.95 o 
  -4  13   8      103.41      114.28     30.42 o 
  -3  13   8      845.95      835.48     37.37 o 
  -2  13   8     1139.95     1291.26     42.30 o 
  -1  13   8     1615.11     1578.18     41.23 o 
   0  13   8       12.53        7.20     17.79 o 
   1  13   8        3.97       10.70     23.46 o 
   2  13   8      153.67      157.69     28.81 o 
   3  13   8      486.70      487.35     31.17 o 
   4  13   8      489.07      548.50     45.22 o 
   5  13   8       45.66       67.83     37.20 o 
   6  13   8       18.63       -4.38     43.76 o 
   7  13   8      169.25      164.11     48.87 o 
  -3  14   8      149.66      158.57     30.10 o 
  -2  14   8       30.56       35.99     26.78 o 
  -1  14   8      540.06      532.72     32.05 o 
   0  14   8     1271.81     1111.59     56.89 o 
   1  14   8      234.54      259.78     29.54 o 
   2  14   8      291.07      258.02     29.54 o 
   3  14   8        0.54       13.53     23.71 o 
   4  14   8       87.55      132.02     43.03 o 
   5  14   8     2598.72     2947.47     87.53 o 
   6  14   8      308.40      288.11     45.95 o 
   0  15   8       38.96       73.67     41.58 o 
   1  15   8        2.09       10.21     38.66 o 
   2  15   8       56.77       56.53     26.30 o 
   3  15   8      726.23      775.85     38.88 o 
   4  15   8        9.63       64.92     43.76 o 
   0 -14   9      235.16      308.53     53.97 o 
   1 -14   9       47.00       59.81     49.60 o 
   2 -14   9      203.15      188.91     43.76 o 
  -3 -13   9      859.31      861.70     39.91 o 
  -2 -13   9        0.07       23.34     41.58 o 
  -1 -13   9       48.52       42.30     38.66 o 
   0 -13   9      694.55      629.46     56.89 o 
   1 -13   9      322.18      365.42     53.25 o 
   2 -13   9      484.44      488.69     53.97 o 
   3 -13   9       46.66       50.33     49.60 o 
   4 -13   9      151.43       95.55     45.95 o 
   5 -13   9      830.69      753.46     64.19 o 
  -5 -12   9      643.72      506.20     49.60 o 
  -4 -12   9      257.32      223.23     43.03 o 
  -3 -12   9      683.71      650.89     37.64 o 
  -2 -12   9      274.40      299.13     29.38 o 
  -1 -12   9     1123.62     1094.09     59.81 o 
   0 -12   9      852.79      870.89     55.43 o 
   1 -12   9       21.53       17.51     43.76 o 
   2 -12   9      308.50      415.02     50.33 o 
   3 -12   9       43.80       32.82     45.22 o 
   4 -12   9      777.18      668.12     57.62 o 
   5 -12   9       86.07       86.07     41.58 o 
   6 -12   9       35.89       45.22     40.12 o 
   7 -12   9       53.44       70.75     49.60 o 
  -6 -11   9      221.43      201.31     45.22 o 
  -5 -11   9        3.81        5.11     40.12 o 
  -4 -11   9     1183.38     1223.32     43.06 o 
  -3 -11   9     1057.51     1020.37     39.45 o 
  -2 -11   9       88.68       95.54     26.69 o 
  -1 -11   9      303.86      312.18     43.03 o 
   0 -11   9      362.53      380.01     45.95 o 
   1 -11   9      180.23      199.12     40.12 o 
   2 -11   9       30.55       34.28     35.74 o 
   3 -11   9      127.18       90.44     44.49 o 
   4 -11   9      159.49      185.99     46.68 o 
   5 -11   9      345.23      284.46     40.12 o 
   6 -11   9      187.00      143.69     41.58 o 
   7 -11   9       62.23       26.26     42.30 o 
   8 -11   9       79.85       30.63     41.58 o 
  -7 -10   9      110.01      142.23     39.39 o 
  -6 -10   9      341.46      345.73     45.95 o 
  -5 -10   9      651.16      554.74     32.30 o 
  -4 -10   9        0.02        9.72     26.47 o 
  -3 -10   9     5446.05     5085.52    140.41 o 
  -2 -10   9     1707.23     1746.69     44.09 o 
  -1 -10   9     1029.69     1000.90     36.06 o 
   0 -10   9      352.31      382.93     41.58 o 
   1 -10   9     1611.42     1498.90     61.27 o 
   2 -10   9      335.51      364.70     45.95 o 
   3 -10   9      309.74      329.68     43.03 o 
   4 -10   9     1697.60     1532.45     62.73 o 
   5 -10   9     2103.71     2159.00     68.56 o 
   6 -10   9       97.57       56.16     35.74 o 
   7 -10   9       50.61       41.58     39.39 o 
   8 -10   9      913.50      965.40     47.05 o 
   9 -10   9      568.21      553.61     51.79 o 
  -7  -9   9        0.10       -5.84     40.12 o 
  -6  -9   9       28.95       -4.38     33.55 o 
  -5  -9   9     1056.50     1017.15     39.16 o 
  -4  -9   9       28.50       52.19     23.06 o 
  -3  -9   9     2308.30     2154.96     45.87 o 
  -2  -9   9        2.70        0.25     23.71 o 
  -1  -9   9       44.54       59.94     23.71 o 
   0  -9   9      398.33      375.64     43.03 o 
   1  -9   9     1101.93     1021.88     52.52 o 
   2  -9   9      460.23      474.83     43.03 o 
   3  -9   9       32.54       30.63     38.66 o 
   4  -9   9      474.07      476.29     43.76 o 
   6  -9   9        0.96      -16.05     37.20 o 
   7  -9   9      245.13      191.10     44.49 o 
   8  -9   9      268.53      242.84     27.32 o 
   9  -9   9        8.41       15.86     24.91 o 
  -8  -8   9       51.65       83.15     43.03 o 
  -7  -8   9      830.16      832.96     56.89 o 
  -6  -8   9     1009.24      932.89     55.43 o 
  -5  -8   9      215.54      240.51     27.59 o 
  -4  -8   9     1123.17     1077.65     26.92 o 
  -3  -8   9      478.88      502.40     29.11 o 
  -2  -8   9     6419.82     6231.05     68.03 o 
  -1  -8   9     4983.09     4700.56     58.28 o 
   0  -8   9       30.32       80.23     32.09 o 
   1  -8   9      800.19      746.90     40.85 o 
   2  -8   9      224.37      196.94     37.93 o 
   3  -8   9     1575.39     1606.12     57.62 o 
   4  -8   9     4147.90     3851.91     78.04 o 
   5  -8   9     1396.13     1215.89     52.52 o 
   6  -8   9       21.27       21.15     33.55 o 
   7  -8   9      239.11      231.22     36.47 o 
   8  -8   9     1226.66     1364.03     82.79 o 
   9  -8   9      580.70      584.58     33.92 o 
  10  -8   9      960.56      976.40     38.40 o 
  -8  -7   9       93.68      112.01     27.86 o 
  -7  -7   9      109.81       87.46     23.98 o 
  -6  -7   9      287.57      261.82     27.84 o 
  -5  -7   9        0.68       11.00     15.23 o 
  -4  -7   9       20.95       11.53     16.34 o 
  -3  -7   9      242.78      260.01     18.65 o 
  -2  -7   9       36.43       43.84     21.36 o 
  -1  -7   9      737.59      662.45     30.22 o 
   0  -7   9      880.05      888.40     45.22 o 
   1  -7   9      292.59      308.53     30.63 o 
   2  -7   9        6.74       26.99     29.18 o 
   3  -7   9      178.74      221.73     29.18 o 
   4  -7   9      641.43      642.59     43.76 o 
   5  -7   9       53.65       29.91     34.28 o 
   6  -7   9      118.41      119.62     35.01 o 
   7  -7   9      554.67      555.80     43.03 o 
   8  -7   9       41.24       20.46     22.74 o 
   9  -7   9      403.06      361.34     37.93 o 
  10  -7   9      105.61      117.22     28.45 o 
  11  -7   9      644.08      640.17     36.34 o 
  -9  -6   9       53.99       52.93     28.34 o 
  -8  -6   9     1055.71     1059.53     39.77 o 
  -7  -6   9      820.28      854.03     34.79 o 
  -6  -6   9      236.99      293.46     18.96 o 
  -5  -6   9      315.91      295.64     19.25 o 
  -4  -6   9      130.16      150.66     17.28 o 
  -3  -6   9      140.14      117.93     17.04 o 
  -2  -6   9     2710.45     2581.98     44.08 o 
  -1  -6   9     3058.00     2941.77     56.89 o 
   0  -6   9     2055.94     2007.70     38.59 o 
   1  -6   9       25.28       68.56     32.09 o 
   3  -6   9     3702.09     3670.29     67.10 o 
   4  -6   9     6404.26     5991.94     86.80 o 
   5  -6   9      622.84      512.76     37.20 o 
   6  -6   9        0.51      -10.21     31.36 o 
   7  -6   9       53.48       34.28     29.91 o 
   8  -6   9       15.17       15.62     21.70 o 
   9  -6   9        8.07       -3.78     22.32 o 
  10  -6   9      431.65      468.91     45.95 o 
  11  -6   9       40.04       65.21     27.79 o 
  -9  -5   9       27.92       34.22     26.26 o 
  -8  -5   9      263.00      226.25     32.09 o 
  -7  -5   9      126.10      122.66     18.53 o 
  -6  -5   9      220.54      214.61     18.67 o 
  -5  -5   9      136.63      142.94     17.81 o 
  -4  -5   9        8.28        5.32     14.18 o 
  -3  -5   9       31.58       25.18     15.52 o 
  -2  -5   9      584.35      614.12     25.73 o 
  -1  -5   9      972.45      986.35     30.22 o 
   0  -5   9      476.72      458.96     22.54 o 
   1  -5   9     2226.42     2203.49     16.78 o 
   4  -5   9      192.16      258.93     34.28 o 
   5  -5   9     1075.69      969.35     14.34 o 
   6  -5   9       48.48       39.39     29.91 o 
   7  -5   9      437.37      484.32     35.74 o 
   8  -5   9       21.17       27.26     20.85 o 
   9  -5   9      944.07      914.88     32.90 o 
  10  -5   9        1.25       21.24     22.43 o 
  11  -5   9      664.67      671.04     51.06 o 
  -9  -4   9       73.01       43.59     27.50 o 
  -8  -4   9      325.89      293.20     27.07 o 
  -7  -4   9       89.43       90.24     18.19 o 
  -6  -4   9       99.83      131.89     17.93 o 
  -5  -4   9      870.04      836.78     24.00 o 
  -4  -4   9     1557.06     1584.57     28.27 o 
  -3  -4   9      487.14      411.39     19.04 o 
  -2  -4   9       82.70       73.07     14.81 o 
  -1  -4   9     2997.79     2960.98     40.98 o 
   0  -4   9     3278.81     3199.84     56.89 o 
   1  -4   9       52.29       52.52      7.29 o 
   4  -4   9    10761.16    10916.79     40.12 o 
   5  -4   9      281.01      277.36     11.87 o 
   6  -4   9     1097.59     1107.94     41.58 o 
   7  -4   9      663.80      741.39     28.11 o 
   8  -4   9      342.77      338.45     24.22 o 
   9  -4   9      144.92      137.48     22.68 o 
  10  -4   9       75.08      101.46     23.78 o 
  11  -4   9      183.81      186.72     40.85 o 
  12  -4   9        0.04       -5.40     28.24 o 
  -9  -3   9      170.88      219.27     30.22 o 
  -8  -3   9      115.12      102.63     19.49 o 
  -7  -3   9      442.79      388.07     21.26 o 
  -6  -3   9       34.90       44.70     16.74 o 
  -5  -3   9     2313.27     2492.15     82.79 o 
  -4  -3   9     1031.80      941.88     23.28 o 
  -3  -3   9     1839.55     1728.82     27.69 o 
  -2  -3   9     5340.14     5247.60     47.54 o 
  -1  -3   9       58.46      115.76     16.89 o 
   0  -3   9      296.71      214.44     24.07 o 
   1  -3   9     6342.01     6951.09     45.22 o 
   2  -3   9      891.65      851.93     13.86 o 
   4  -3   9     1251.94     1345.00     21.15 o 
   7  -3   9     1285.96     1203.49     46.68 o 
   8  -3   9       59.78       64.91     20.04 o 
   9  -3   9      731.51      647.41     28.34 o 
  10  -3   9      476.32      547.44     27.42 o 
  11  -3   9     1035.00     1065.08     38.94 o 
  12  -3   9     1000.04     1014.68     42.49 o 
 -10  -2   9      219.00      224.82     31.64 o 
  -9  -2   9       88.03       68.02     20.80 o 
  -8  -2   9      353.79      336.27     22.40 o 
  -7  -2   9      389.53      383.16     21.35 o 
  -6  -2   9     1041.23     1048.43     26.32 o 
  -5  -2   9      990.84      936.60     24.22 o 
  -4  -2   9       12.18       31.02     15.21 o 
  -3  -2   9      594.16      574.65     19.04 o 
  -2  -2   9        7.82       20.28     12.92 o 
  -1  -2   9     3884.54     3703.12     56.89 o 
   0  -2   9     1725.81     1619.98     39.39 o 
   1  -2   9      920.52     1184.53     23.34 o 
   2  -2   9       99.20      142.23     11.67 o 
   3  -2   9     1324.16     1243.01     36.83 o 
   4  -2   9      131.27      161.20     13.13 o 
   7  -2   9      205.69      202.04     29.91 o 
   8  -2   9      341.15      334.06     32.09 o 
   9  -2   9      198.39      118.89     35.01 o 
  10  -2   9       50.97       24.80     23.95 o 
  11  -2   9      196.11      208.01     43.76 o 
  12  -2   9       18.18       52.35     29.18 o 
 -10  -1   9       75.48       82.17     22.33 o 
  -9  -1   9      142.33      185.84     21.31 o 
  -8  -1   9     1416.49     1368.30     32.11 o 
  -7  -1   9      630.63      646.81     31.08 o 
  -6  -1   9       88.98      100.56     16.89 o 
  -5  -1   9     1815.68     1930.14     33.74 o 
  -4  -1   9     6053.33     6080.67     57.24 o 
  -3  -1   9     9456.28     9367.43     66.99 o 
  -2  -1   9     6751.13     6326.30     51.85 o 
  -1  -1   9      144.40      188.91     20.42 o 
   0  -1   9       58.88      102.11     17.51 o 
   1  -1   9      138.52      145.15     13.86 o 
   2  -1   9       13.65       25.53     11.67 o 
   3  -1   9     7719.40     7683.93     70.02 o 
   4  -1   9     3207.12     2913.91     52.52 o 
   5  -1   9     4838.00     4743.96     63.46 o 
   6  -1   9        8.42       28.89     13.75 o 
   7  -1   9     3806.00     3524.27     77.32 o 
   8  -1   9     3651.43     3657.91     45.39 o 
   9  -1   9        7.00       -6.56     31.36 o 
  10  -1   9      131.02      170.65     26.82 o 
  11  -1   9     1124.51     1213.39     39.85 o 
  12  -1   9     1127.39     1070.64     41.25 o 
 -10   0   9      174.98      174.42     24.33 o 
  -9   0   9      100.51      112.82     21.21 o 
  -8   0   9       61.46       63.10     18.94 o 
  -7   0   9      291.64      311.07     20.05 o 
  -6   0   9     1602.59     1567.84     34.99 o 
  -5   0   9      153.66      119.62     15.92 o 
  -4   0   9      242.03      227.52     15.45 o 
  -3   0   9      118.01      108.61     15.95 o 
  -2   0   9       18.92       36.47     17.51 o 
  -1   0   9      639.37      617.06     24.80 o 
   0   0   9        6.88       13.13     15.32 o 
   1   0   9       55.23       74.40     15.32 o 
   2   0   9        5.55        2.19     13.13 o 
   3   0   9     1374.66     1543.49     23.98 o 
   4   0   9      130.96      138.58     24.80 o 
   5   0   9     1083.63      895.33     23.21 o 
   6   0   9      199.58      194.30     19.09 o 
   7   0   9      510.15      518.60     22.96 o 
   8   0   9      366.58      354.96     21.21 o 
   9   0   9       39.09       49.98     15.38 o 
  10   0   9       15.66       12.68     16.76 o 
  11   0   9        0.66        1.43     23.66 o 
  12   0   9        7.57       23.15     25.95 o 
 -10   1   9       68.07       91.46     20.46 o 
  -9   1   9     1216.56     1445.71     34.09 o 
  -8   1   9     1050.60      977.06     29.49 o 
  -7   1   9     1580.09     1707.69     32.68 o 
  -6   1   9       67.80       77.92     16.40 o 
  -5   1   9     2000.51     1990.52     31.05 o 
  -4   1   9     2799.69     2750.49     59.49 o 
  -3   1   9     3869.38     3862.18     43.20 o 
  -2   1   9     3253.75     2677.59     43.76 o 
  -1   1   9       12.21       10.94     13.86 o 
   1   1   9       66.10       96.28     17.51 o 
   2   1   9       73.75       26.29     12.48 o 
   3   1   9     3029.70     3217.43     33.95 o 
   4   1   9      178.85      169.25     16.47 o 
   5   1   9      517.17      485.44     29.91 o 
   6   1   9        6.52       16.94     16.61 o 
   7   1   9     6198.06     5950.06     90.44 o 
   8   1   9     2074.27     2207.12     34.40 o 
   9   1   9        6.27       17.15     17.01 o 
  10   1   9      107.38      141.46     18.04 o 
  11   1   9      590.75      637.88     24.75 o 
  12   1   9     1204.92     1095.14     43.06 o 
  -9   2   9        0.13       15.14     20.98 o 
  -8   2   9      453.65      525.78     23.76 o 
  -7   2   9      257.47      288.58     19.63 o 
  -6   2   9     1308.41     1218.57     30.72 o 
  -5   2   9       57.82       48.95     14.08 o 
  -4   2   9      532.82      630.09     29.18 o 
  -3   2   9     1045.35     1002.18     30.63 o 
  -2   2   9        1.35       19.69     14.59 o 
  -1   2   9       85.26       67.10     13.13 o 
   0   2   9       92.56       67.83     19.69 o 
   1   2   9     7920.46     8259.62     75.86 o 
   2   2   9      389.55      391.53     17.70 o 
   3   2   9      771.55      666.27     19.52 o 
   4   2   9      364.97      351.65     29.18 o 
   5   2   9       13.70        3.54     14.53 o 
   6   2   9     2248.57     2119.32     32.46 o 
   7   2   9      407.10      399.96     16.73 o 
   8   2   9     2534.11     2565.62     29.57 o 
   9   2   9      224.90      249.75     20.34 o 
  10   2   9      158.85      171.60     19.62 o 
  11   2   9     1838.46     1744.01     35.77 o 
  12   2   9       18.89        7.91     28.87 o 
  -9   3   9     1300.47     1275.17     47.67 o 
  -8   3   9     2201.35     2017.96     48.69 o 
  -7   3   9      227.34      246.89     19.89 o 
  -6   3   9       44.34       19.60     15.60 o 
  -5   3   9     1271.76     1303.05     38.25 o 
  -4   3   9      717.01      665.93     31.98 o 
  -3   3   9     4390.43     4214.92     65.28 o 
  -2   3   9     5591.52     5538.99     53.25 o 
  -1   3   9      920.12     1320.20     25.53 o 
   0   3   9      146.53      188.50     11.44 o 
   1   3   9     8213.37     8057.88    119.26 o 
   2   3   9      317.72      192.26     25.89 o 
   3   3   9      101.33       67.83     19.69 o 
   4   3   9       72.30       71.89     14.96 o 
   5   3   9     1193.21     1292.48     40.12 o 
   6   3   9     1165.85     1101.77     27.26 o 
   7   3   9      751.31      803.10     28.08 o 
   8   3   9      643.95      653.92     28.87 o 
   9   3   9     1868.30     1806.64     41.17 o 
  10   3   9      459.83      377.33     22.72 o 
  11   3   9      937.36      874.09     34.32 o 
  12   3   9      213.17      179.26     23.30 o 
  -9   4   9      110.75       90.16     24.97 o 
  -8   4   9      246.56      231.67     25.21 o 
  -7   4   9      118.57      116.56     18.46 o 
  -6   4   9       72.00       57.59     15.60 o 
  -5   4   9      797.97      756.49     21.64 o 
  -4   4   9      410.82      421.06     17.21 o 
  -3   4   9       28.49        7.14     12.01 o 
  -2   4   9      183.10      221.01     14.59 o 
  -1   4   9     3470.60     3592.22     36.83 o 
   0   4   9     1213.34     1291.98     16.23 o 
   1   4   9        7.76       22.21      7.04 o 
   2   4   9      700.43      752.17     36.83 o 
   3   4   9      146.05      224.45     12.49 o 
   4   4   9     6875.61     7430.85     56.19 o 
   5   4   9     3152.82     3053.96     40.59 o 
   6   4   9     2370.35     2265.52     38.92 o 
   7   4   9       12.75       -1.23     20.09 o 
   8   4   9     1240.93     1308.13     35.33 o 
   9   4   9        3.37       10.26     21.29 o 
  10   4   9      268.10      313.14     20.84 o 
  11   4   9     1107.63      960.43     29.44 o 
  12   4   9       24.49       11.53     22.00 o 
  -9   5   9      461.80      458.55     26.70 o 
  -8   5   9      693.64      755.06     36.58 o 
  -7   5   9      242.11      189.88     25.54 o 
  -6   5   9     1967.99     2113.47     33.48 o 
  -5   5   9     1340.51     1203.90     24.94 o 
  -4   5   9      597.64      696.17     25.18 o 
  -3   5   9     4724.85     4558.39     97.41 o 
  -2   5   9     4837.42     4568.08     59.33 o 
  -1   5   9     2333.65     2140.76     50.33 o 
   0   5   9      102.83       95.01     13.20 o 
   1   5   9     1025.04     1082.77     14.74 o 
   2   5   9     6370.92     6430.76     56.22 o 
   3   5   9     1079.79      906.42     18.46 o 
   4   5   9     1585.83     1528.76     22.89 o 
   5   5   9       80.76       33.55     24.07 o 
   6   5   9       42.98       20.34     27.72 o 
   7   5   9      138.66      156.71     30.27 o 
   8   5   9      973.13      942.27     30.93 o 
   9   5   9      912.27      831.85     52.15 o 
  10   5   9       69.47       72.15     23.46 o 
  11   5   9       62.87       67.94     20.42 o 
  12   5   9       36.24       52.15     22.75 o 
  -9   6   9       78.03       64.77     23.74 o 
  -8   6   9      300.14      279.61     24.69 o 
  -7   6   9      288.44      248.55     28.59 o 
  -6   6   9      260.30      200.73     25.26 o 
  -5   6   9        6.91       21.52     21.15 o 
  -4   6   9       40.32       38.29     12.18 o 
  -3   6   9      305.24      262.45     11.96 o 
  -2   6   9     4803.48     4924.17     48.11 o 
  -1   6   9     1926.80     1919.39     53.61 o 
   0   6   9      560.18      546.47     12.31 o 
   1   6   9      837.39      729.35     13.50 o 
   2   6   9      163.90      173.42      9.04 o 
   3   6   9     2165.88     2095.80     18.72 o 
   4   6   9     4381.23     4549.96     26.96 o 
   5   6   9     2530.79     2405.13     23.16 o 
   6   6   9     5064.31     5083.32     58.23 o 
   7   6   9      604.70      597.00     40.12 o 
   8   6   9      448.19      396.15     27.20 o 
   9   6   9      295.83      276.28     25.93 o 
  10   6   9     1950.15     1938.76     45.11 o 
  11   6   9      461.40      471.27     34.54 o 
  12   6   9       26.28       33.79     21.33 o 
  -8   7   9     1742.69     1998.73     55.83 o 
  -7   7   9     1108.61     1036.89     58.35 o 
  -6   7   9      919.41      831.19     35.82 o 
  -5   7   9      185.78      233.46     24.98 o 
  -4   7   9       80.95       59.58     19.52 o 
  -3   7   9     1594.23     1502.79     53.25 o 
  -2   7   9       46.26       35.74     14.60 o 
  -1   7   9      133.34      116.04      5.61 o 
   0   7   9       74.39      128.28     12.92 o 
   1   7   9       14.96       36.97      8.63 o 
   2   7   9     3833.83     3833.28     25.03 o 
   3   7   9       85.52       70.41      8.03 o 
   4   7   9      145.27      130.44      7.37 o 
   5   7   9       94.44       92.11     12.65 o 
   6   7   9       16.39       13.52     11.92 o 
   7   7   9      265.83      291.63     26.26 o 
   8   7   9      441.40      385.78     26.80 o 
   9   7   9      200.56      220.45     25.74 o 
  10   7   9       80.17       73.70     26.53 o 
  11   7   9       81.23      133.94     32.09 o 
  -8   8   9      108.53       78.89     28.59 o 
  -7   8   9      838.84      910.67     30.59 o 
  -6   8   9     1063.74     1002.93     60.54 o 
  -5   8   9      203.72      187.40     24.91 o 
  -4   8   9      652.92      697.35     29.28 o 
  -3   8   9        1.05        8.42     16.77 o 
  -2   8   9     2214.15     2218.06     33.52 o 
  -1   8   9     1934.89     1857.46     29.69 o 
   0   8   9      150.03      172.85     16.86 o 
   1   8   9     1372.39     1239.65     16.63 o 
   2   8   9       17.36       21.62      9.01 o 
   3   8   9     2072.27     2126.80     19.36 o 
   4   8   9      182.87      154.06     11.65 o 
   5   8   9     1761.53     1655.38     25.06 o 
   6   8   9     3697.71     3790.92     52.55 o 
   7   8   9        0.32        4.92     19.34 o 
   8   8   9      673.55      670.49     31.26 o 
   9   8   9        4.08       -6.99     24.49 o 
  10   8   9     2093.26     2226.38     51.54 o 
  11   8   9      968.67     1059.86     44.09 o 
  -7   9   9      124.75      101.39     27.94 o 
  -6   9   9      128.11      126.76     21.56 o 
  -5   9   9       38.50       45.90     22.32 o 
  -4   9   9      131.28      125.63     19.25 o 
  -3   9   9       43.47       49.76     16.66 o 
  -2   9   9      734.87      745.43     24.58 o 
  -1   9   9      596.30      587.89     18.03 o 
   0   9   9      902.72      922.29     24.02 o 
   1   9   9     1152.87     1016.62     32.46 o 
   2   9   9       25.14       31.80     18.57 o 
   3   9   9        9.82       10.17     10.95 o 
   4   9   9       94.17       82.23      9.14 o 
   5   9   9      149.35      123.25     20.91 o 
   6   9   9     1266.97     1269.08     35.22 o 
   7   9   9      182.38      154.28     25.04 o 
   8   9   9      504.59      558.62     31.72 o 
   9   9   9      576.73      506.27     40.85 o 
  10   9   9       62.16       84.61     44.49 o 
  11   9   9      505.18      488.69     54.70 o 
  -6  10   9      403.84      384.44     33.93 o 
  -5  10   9     1165.84     1115.72     38.67 o 
  -4  10   9      483.03      505.12     31.45 o 
  -3  10   9      330.95      279.15     25.73 o 
  -2  10   9      862.83      969.29     34.97 o 
  -1  10   9     2270.74     2341.91     35.23 o 
   0  10   9       19.08       21.79     15.85 o 
   1  10   9       87.07       81.85     16.07 o 
   2  10   9       25.07       16.88     21.36 o 
   3  10   9      347.50      393.07     26.45 o 
   4  10   9      311.65      274.56     27.04 o 
   5  10   9     3215.04     3247.25     74.40 o 
   6  10   9     1702.39     1830.77     64.92 o 
   7  10   9       54.14       69.29     32.82 o 
   8  10   9      218.15      212.98     43.76 o 
   9  10   9      172.83      196.21     37.93 o 
  10  10   9      425.37      458.06     46.68 o 
  -6  11   9      170.51      191.33     28.08 o 
  -5  11   9       29.29       27.91     26.11 o 
  -4  11   9       25.39       53.73     24.50 o 
  -3  11   9      132.71      116.75     25.54 o 
  -2  11   9       62.84       55.73     24.91 o 
  -1  11   9      125.64      135.98     17.85 o 
   0  11   9      446.78      441.41     21.51 o 
   1  11   9      193.68      196.06     17.68 o 
   2  11   9      615.09      546.18     30.42 o 
   3  11   9       48.23       47.41     22.54 o 
   4  11   9        6.41       21.68     22.54 o 
   5  11   9       13.08       10.21     35.01 o 
   6  11   9     1001.71     1055.43     53.97 o 
   7  11   9      131.96      156.09     35.74 o 
   8  11   9      175.91      195.48     44.49 o 
   9  11   9      608.70      617.06     51.06 o 
  -5  12   9      818.96      851.43     38.67 o 
  -4  12   9      680.75      738.99     35.58 o 
  -3  12   9       33.27       47.78     26.76 o 
  -2  12   9      449.68      425.01     30.74 o 
  -1  12   9      675.42      647.71     24.18 o 
   0  12   9     2121.72     2239.99     36.28 o 
   1  12   9      154.13      175.94     18.33 o 
   2  12   9      567.12      501.46     31.69 o 
   3  12   9        4.36      -13.94     21.50 o 
   4  12   9      220.11      229.02     27.42 o 
   5  12   9      654.18      700.94     48.87 o 
   6  12   9      300.07      316.56     45.95 o 
   7  12   9      551.82      517.87     47.41 o 
   8  12   9      107.36       58.35     45.95 o 
  -4  13   9       77.16       62.73     29.63 o 
  -3  13   9      218.97      214.90     28.76 o 
  -2  13   9      325.66      301.20     28.91 o 
  -1  13   9       25.33       19.78     22.16 o 
   0  13   9      191.77      227.84     20.73 o 
   1  13   9        3.04        1.46     37.20 o 
   2  13   9       55.28       40.15     26.80 o 
   3  13   9       20.17       11.33     25.43 o 
   4  13   9      135.39      150.60     33.92 o 
   5  13   9      867.66      690.00     51.79 o 
   6  13   9        2.64       41.58     45.22 o 
   7  13   9      125.83      118.89     48.14 o 
  -2  14   9       75.16       64.29     26.78 o 
  -1  14   9       25.03       21.96     25.34 o 
   0  14   9      900.85     1007.29     55.43 o 
   1  14   9      819.90      867.09     45.59 o 
   2  14   9        1.04        2.19     40.12 o 
   3  14   9      214.32      223.78     34.65 o 
   4  14   9      874.61      865.06     55.43 o 
   5  14   9       74.39      148.07     48.14 o 
   6  14   9      787.97      868.70     58.35 o 
   2  15   9      133.76      148.01     31.64 o 
  -2 -13  10      216.24      153.17     48.87 o 
  -1 -13  10       49.69       77.32     43.03 o 
   0 -13  10      112.67      114.51     49.60 o 
   1 -13  10      114.55      105.03     49.60 o 
   2 -13  10      267.58      293.94     48.14 o 
   3 -13  10        1.28       -8.02     48.87 o 
   4 -13  10      763.89      859.95     62.00 o 
  -4 -12  10      520.94      476.15     36.58 o 
  -3 -12  10      911.15      765.05     44.13 o 
  -2 -12  10     1429.35     1496.22     45.89 o 
  -1 -12  10      273.62      253.83     48.14 o 
   0 -12  10       49.51       53.97     37.20 o 
   1 -12  10       85.53       58.35     43.76 o 
   2 -12  10      161.26      161.92     40.12 o 
   3 -12  10      194.83      210.79     50.33 o 
   4 -12  10        5.99      -14.59     45.95 o 
   5 -12  10      287.35      288.11     50.33 o 
   6 -12  10       70.43       48.14     41.58 o 
  -5 -11  10      279.67      264.04     40.85 o 
  -4 -11  10      301.90      304.31     30.67 o 
  -3 -11  10      172.97      177.19     30.89 o 
  -2 -11  10        0.03      -11.15     26.47 o 
  -1 -11  10      508.55      504.01     51.79 o 
   0 -11  10     1004.77     1085.33     59.08 o 
   1 -11  10       72.58      115.97     41.58 o 
   2 -11  10      591.25      528.08     51.06 o 
   3 -11  10       88.32       64.92     40.12 o 
   4 -11  10      165.25      261.85     45.22 o 
   5 -11  10      258.89      295.40     48.14 o 
   6 -11  10      644.60      543.40     48.87 o 
   7 -11  10      615.08      646.97     57.62 o 
  -6 -10  10      182.82      161.20     37.93 o 
  -5 -10  10       23.99        5.64     28.59 o 
  -4 -10  10       31.37       15.55     26.38 o 
  -3 -10  10     1497.61     1380.59     44.08 o 
  -2 -10  10      403.68      419.97     32.60 o 
  -1 -10  10      491.23      425.23     46.68 o 
   0 -10  10       58.25       74.40     42.30 o 
   1 -10  10      461.70      424.51     40.85 o 
   2 -10  10      139.21       92.63     35.01 o 
   3 -10  10      190.92      134.94     43.76 o 
   4 -10  10       94.21       94.09     39.39 o 
   6 -10  10       10.08       -4.38     41.58 o 
   7 -10  10       14.90      -14.59     44.49 o 
   8 -10  10        0.73       -7.29     37.93 o 
  -7  -9  10        7.56       -0.73     43.03 o 
  -6  -9  10      180.29      147.34     40.12 o 
  -5  -9  10      120.42      139.22     30.17 o 
  -4  -9  10     1222.68     1147.12     84.61 o 
  -3  -9  10       92.97      107.11     27.94 o 
  -2  -9  10      225.19      261.53     30.63 o 
  -1  -9  10     2073.16     2074.37     46.34 o 
   0  -9  10       27.92       67.83     31.36 o 
   1  -9  10       60.13       59.81     35.74 o 
   2  -9  10     1280.97     1363.23     54.70 o 
   3  -9  10       76.46       29.18     33.55 o 
   4  -9  10      227.81      231.95     39.39 o 
   5  -9  10      760.66      855.57     48.14 o 
   6  -9  10      896.03      830.78     53.97 o 
   7  -9  10     1087.98     1032.82     56.89 o 
   8  -9  10       24.38       18.23     40.85 o 
   9  -9  10      167.73      191.52     29.18 o 
  -7  -8  10      512.39      520.78     53.25 o 
  -6  -8  10      286.95      225.38     43.03 o 
  -5  -8  10      261.83      229.09     28.54 o 
  -4  -8  10       72.78       74.07     18.38 o 
  -3  -8  10      903.20      908.69     26.29 o 
  -2  -8  10      383.19      395.86     27.68 o 
  -1  -8  10     1794.52     1741.64     41.92 o 
   0  -8  10     1212.40     1218.81     53.97 o 
   1  -8  10      134.54      165.57     37.20 o 
   2  -8  10      349.80      317.28     40.85 o 
   3  -8  10      359.75      409.19     43.76 o 
   4  -8  10      257.92      285.19     37.93 o 
   5  -8  10      470.36      466.81     39.39 o 
   6  -8  10      338.52      300.51     43.76 o 
   7  -8  10       36.53        5.84     40.12 o 
   8  -8  10       16.25        8.02     33.55 o 
   9  -8  10       15.11       29.79     25.43 o 
  10  -8  10      118.00      141.51     29.40 o 
  -8  -7  10      461.70      520.97     35.19 o 
  -7  -7  10      143.59      164.48     34.65 o 
  -6  -7  10      371.67      351.07     31.20 o 
  -5  -7  10      456.11      484.69     22.23 o 
  -4  -7  10      670.75      719.56     24.45 o 
  -3  -7  10     2630.68     2556.48     36.98 o 
  -2  -7  10       40.30       49.97     21.03 o 
  -1  -7  10       81.53      118.87     23.46 o 
   0  -7  10       25.31       14.59     31.36 o 
   1  -7  10     3889.34     3645.49     73.67 o 
   2  -7  10       98.43      105.03     29.91 o 
   3  -7  10      147.96      136.40     29.91 o 
   4  -7  10       24.61       37.93     35.74 o 
   5  -7  10      864.58      893.50     48.14 o 
   6  -7  10     1581.40     1543.39     59.08 o 
   7  -7  10      242.23      164.11     40.12 o 
   8  -7  10      205.00      149.96     24.76 o 
   9  -7  10        0.62        1.07     23.05 o 
  10  -7  10      798.27      849.26     36.62 o 
  -8  -6  10       35.59       41.02     26.26 o 
  -7  -6  10      228.61      204.53     27.10 o 
  -6  -6  10      149.26      147.26     19.41 o 
  -5  -6  10      652.81      644.61     23.15 o 
  -4  -6  10     1164.44     1070.73     32.32 o 
  -3  -6  10      923.64      948.21     25.90 o 
  -2  -6  10      376.35      353.43     29.18 o 
  -1  -6  10      484.63      463.53     26.06 o 
   0  -6  10      328.88      350.11     35.74 o 
   1  -6  10      571.09      588.62     43.76 o 
   2  -6  10     1618.11     1460.24     52.52 o 
   3  -6  10     2170.59     1951.12     55.43 o 
   4  -6  10      335.89      308.53     37.93 o 
   5  -6  10      445.42      437.63     34.28 o 
   6  -6  10        9.36      -10.94     33.55 o 
   7  -6  10     1162.59     1145.14     48.87 o 
   8  -6  10      299.43      293.67     27.04 o 
   9  -6  10       34.78       19.76     23.46 o 
  10  -6  10      459.05      466.07     32.23 o 
  11  -6  10        7.59       21.22     26.04 o 
  -9  -5  10     2137.31     2354.54    155.72 o 
  -8  -5  10      274.92      325.39     31.17 o 
  -7  -5  10      122.95      170.47     25.65 o 
  -6  -5  10      156.28      152.47     22.26 o 
  -5  -5  10      308.56      338.28     19.71 o 
  -4  -5  10     1936.00     2031.37     33.76 o 
  -3  -5  10     1020.72      916.51     24.92 o 
  -2  -5  10     1926.13     1927.22     39.25 o 
  -1  -5  10      826.84      777.98     41.21 o 
   0  -5  10      907.71      800.60     47.41 o 
   1  -5  10     3524.99     3358.11     25.53 o 
   3  -5  10       16.20       59.81     29.18 o 
   4  -5  10      310.66      372.72     35.01 o 
   5  -5  10     3876.92     3966.43     74.40 o 
   6  -5  10     1978.79     1875.26     56.89 o 
   7  -5  10       20.07       11.67     29.18 o 
   8  -5  10      203.33      242.11     24.69 o 
   9  -5  10       37.22       27.33     21.07 o 
  10  -5  10      175.57      203.80     27.28 o 
  11  -5  10       20.38       18.96     34.28 o 
  -9  -4  10       26.74       33.52     26.47 o 
  -8  -4  10       51.94       65.36     26.01 o 
  -7  -4  10      197.31      165.94     19.33 o 
  -6  -4  10      321.70      348.84     21.24 o 
  -5  -4  10     1554.95     1438.74     29.40 o 
  -4  -4  10     1988.96     2002.86     33.02 o 
  -3  -4  10     1213.23     1279.68     28.10 o 
  -2  -4  10      390.72      328.65     19.31 o 
  -1  -4  10     3700.63     3440.09     46.32 o 
   0  -4  10     3594.15     3564.34     62.36 o 
   1  -4  10      327.22      318.01     12.40 o 
   2  -4  10     4218.79     3963.51     21.15 o 
   3  -4  10     2216.82     2204.22     55.43 o 
   4  -4  10      739.76      761.48     36.47 o 
   5  -4  10     7079.37     7421.26     49.23 o 
   6  -4  10      170.87      197.66     33.55 o 
   7  -4  10      670.80      679.06     37.93 o 
   8  -4  10      184.88      185.66     23.36 o 
   9  -4  10        6.40       14.59     22.22 o 
  10  -4  10      315.54      312.53     25.77 o 
  11  -4  10        3.58       11.67     33.55 o 
  12  -4  10       22.37        8.75     38.66 o 
  -9  -3  10     1602.44     1762.14     49.24 o 
  -8  -3  10     1057.63     1004.83     29.85 o 
  -7  -3  10        4.01        7.04     17.91 o 
  -6  -3  10        9.30       13.15     17.31 o 
  -5  -3  10      561.20      577.13     26.47 o 
  -4  -3  10     4489.43     4421.61     45.38 o 
  -3  -3  10     2425.02     2167.98     32.33 o 
  -2  -3  10      852.86      877.10     25.53 o 
  -1  -3  10        0.97       -0.12     14.45 o 
   0  -3  10      116.78       90.44     18.96 o 
   1  -3  10     3479.82     3495.97     36.47 o 
   2  -3  10     2190.97     2435.43     26.26 o 
   4  -3  10      124.76      164.11     11.67 o 
   5  -3  10     1691.20     1706.77     28.45 o 
   6  -3  10      128.39      171.41     27.72 o 
   7  -3  10     1143.18     1153.19     30.95 o 
   8  -3  10      347.50      333.72     24.91 o 
   9  -3  10     1308.39     1317.73     34.37 o 
  10  -3  10      147.56      128.43     24.35 o 
  11  -3  10       11.34       45.95     38.66 o 
  12  -3  10      261.27      371.26     43.76 o 
  -9  -2  10        4.13        4.32     21.03 o 
  -8  -2  10      158.53      152.56     21.48 o 
  -7  -2  10      171.57      163.00     19.86 o 
  -6  -2  10      577.54      565.30     23.51 o 
  -5  -2  10      179.45      207.24     17.78 o 
  -4  -2  10      667.55      744.14     44.86 o 
  -3  -2  10     3347.06     3457.88     38.30 o 
  -2  -2  10      400.08      383.64     17.35 o 
  -1  -2  10     3350.31     3232.15     73.67 o 
   0  -2  10     6781.65     6565.97     75.86 o 
   1  -2  10       15.84       21.15     11.67 o 
   2  -2  10      183.46      283.00     13.86 o 
   3  -2  10      273.94      300.51     13.86 o 
   7  -2  10      350.56      369.80     36.47 o 
   8  -2  10      158.71      135.67     34.28 o 
   9  -2  10     2197.79     1989.05     59.08 o 
  10  -2  10     1258.01     1323.84     54.70 o 
  11  -2  10        6.63       23.34     32.82 o 
  12  -2  10      743.94      750.54     54.70 o 
  -9  -1  10      667.69      734.81     29.07 o 
  -8  -1  10       77.20       70.85     18.61 o 
  -7  -1  10       19.91       33.37     17.76 o 
  -6  -1  10        8.84       20.85     16.63 o 
  -5  -1  10       15.20        8.63     14.94 o 
  -4  -1  10     6450.65     6587.24     62.40 o 
  -3  -1  10      478.72      438.82     21.15 o 
  -2  -1  10      936.31      968.66     22.19 o 
  -1  -1  10      509.39      480.67     26.26 o 
   0  -1  10      530.51      655.72     28.45 o 
   1  -1  10        5.52        2.92     13.86 o 
   2  -1  10     1176.32     1298.31     26.99 o 
   3  -1  10       19.78       21.88     12.40 o 
   7  -1  10     1453.65     1465.35     47.41 o 
   8  -1  10       39.68       42.30     29.18 o 
   9  -1  10       89.75      101.39     31.36 o 
  10  -1  10       37.46       61.15     19.81 o 
  11  -1  10        1.49       18.96     38.66 o 
  12  -1  10       25.67       64.92     37.93 o 
  -9   0  10      160.73      138.65     22.99 o 
  -8   0  10        2.20        6.31     19.89 o 
  -7   0  10     1268.58     1332.21     30.70 o 
  -6   0  10     2336.48     2295.83     36.70 o 
  -5   0  10     1410.15     1580.15     30.09 o 
  -4   0  10     5359.19     5609.79     90.79 o 
  -3   0  10     3983.84     4071.12     49.23 o 
  -2   0  10      460.01      484.42     20.85 o 
  -1   0  10     5849.81     5376.34     64.19 o 
   1   0  10      512.89      499.63     22.61 o 
   2   0  10      183.52      194.75     16.78 o 
   3   0  10     2813.06     2908.36     42.30 o 
   4   0  10    12061.06    12063.39    103.57 o 
   5   0  10     9199.28     8531.68     87.53 o 
   6   0  10      480.33      483.67     24.07 o 
   7   0  10     1006.13     1042.85     27.79 o 
   8   0  10     2412.32     2395.94     59.45 o 
   9   0  10     2365.49     2275.46     31.67 o 
  10   0  10      775.67      848.85     31.15 o 
  11   0  10      168.75      185.99     42.30 o 
  12   0  10       42.02       81.17     28.81 o 
  -9   1  10      169.06      169.97     23.30 o 
  -8   1  10      146.63      141.94     19.51 o 
  -7   1  10      311.23      307.60     20.18 o 
  -6   1  10       25.19       19.30     16.15 o 
  -5   1  10      648.82      603.49     21.51 o 
  -4   1  10     1024.95      991.56     23.89 o 
  -3   1  10      229.49      299.07     19.09 o 
  -2   1  10       23.04       26.99     16.78 o 
  -1   1  10      112.49      121.81     17.51 o 
   1   1  10      748.57      765.13     27.72 o 
   2   1  10     1007.17     1214.04     25.57 o 
   3   1  10      753.00      806.09     21.16 o 
   4   1  10       53.36       71.47     14.00 o 
   5   1  10     1290.42     1140.77     37.20 o 
   6   1  10      533.98      513.56     23.57 o 
   7   1  10      649.65      609.45     24.50 o 
   8   1  10      634.03      631.37     21.29 o 
   9   1  10        0.27        4.57     20.33 o 
  10   1  10      107.06       63.50     23.78 o 
  11   1  10      269.52      290.05     33.55 o 
  12   1  10      283.03      305.78     33.48 o 
  -9   2  10       46.97       54.27     20.56 o 
  -8   2  10       90.01      100.74     21.11 o 
  -7   2  10      163.16      158.72     18.46 o 
  -6   2  10     1250.25     1235.69     52.12 o 
  -5   2  10      981.15     1037.15     25.06 o 
  -4   2  10      439.81      478.98     19.11 o 
  -3   2  10     4124.83     4212.42     67.78 o 
  -2   2  10     3751.68     3959.46    102.11 o 
  -1   2  10     7300.58     6703.83     62.00 o 
   0   2  10     2163.97     2083.87     43.03 o 
   1   2  10     2214.32     2458.05     45.22 o 
   2   2  10      787.81      811.07     28.81 o 
   3   2  10     5369.27     5118.47     85.70 o 
   4   2  10     5581.97     5458.48     47.89 o 
   5   2  10     2550.37     2307.14     39.02 o 
   6   2  10        5.73       15.29     14.47 o 
   7   2  10     2000.74     1958.61     27.77 o 
   8   2  10     1871.16     1756.23     27.46 o 
   9   2  10     1560.87     1557.73     36.85 o 
  10   2  10      960.50     1003.73     33.78 o 
  11   2  10      147.38      143.79     26.53 o 
  12   2  10      933.45      807.37     40.66 o 
  -9   3  10      113.27      133.05     24.27 o 
  -8   3  10       50.85       46.19     19.96 o 
  -7   3  10      100.47       55.35     17.17 o 
  -6   3  10        2.62        9.72     16.07 o 
  -5   3  10        9.62        8.81     14.68 o 
  -4   3  10     1086.68     1036.32     23.86 o 
  -3   3  10      133.89       83.32     13.06 o 
  -2   3  10      257.29      249.20     23.71 o 
  -1   3  10      137.92      152.44     15.32 o 
   0   3  10      370.29      301.97     24.80 o 
   1   3  10     1014.07      933.62     32.82 o 
   2   3  10     1952.03     2167.02     45.95 o 
   3   3  10      167.19      121.81     21.88 o 
   4   3  10        0.42       13.10     13.31 o 
   5   3  10     2055.20     1979.57     27.40 o 
   6   3  10      386.61      355.83     16.60 o 
   7   3  10      206.94      217.87     15.57 o 
   8   3  10      422.27      474.10     25.86 o 
   9   3  10      478.39      414.03     26.47 o 
  10   3  10      307.34      283.82     27.10 o 
  11   3  10      260.80      312.58     28.97 o 
  12   3  10     1319.88     1249.61     43.20 o 
  -9   4  10      228.14      203.41     29.34 o 
  -8   4  10      169.95      198.08     26.76 o 
  -7   4  10      274.05      229.36     19.78 o 
  -6   4  10      231.07      335.18     30.18 o 
  -5   4  10      324.03      340.17     20.22 o 
  -4   4  10     1450.18     1620.15     48.69 o 
  -3   4  10      707.15      646.49     18.05 o 
  -2   4  10      205.22      218.66     14.29 o 
  -1   4  10     7370.74     6365.02     58.54 o 
   0   4  10     4015.26     4031.76     45.95 o 
   1   4  10     1441.39     1491.15     21.20 o 
   2   4  10      867.00      883.29     35.01 o 
   3   4  10     4502.52     4499.73     48.62 o 
   4   4  10     2961.11     3057.21     89.35 o 
   5   4  10     4064.22     3918.03     46.62 o 
   6   4  10      836.23      802.94     32.82 o 
   7   4  10       32.98       -4.50     18.48 o 
   8   4  10     1192.45     1076.21     34.81 o 
   9   4  10       14.26       12.65     22.02 o 
  10   4  10      145.19      128.53     26.99 o 
  11   4  10      124.19       77.87     27.07 o 
  12   4  10       33.46       38.66     35.01 o 
  -8   5  10       44.30       30.25     24.22 o 
  -7   5  10        0.42        5.52     22.07 o 
  -6   5  10        2.93        9.64     22.22 o 
  -5   5  10       55.27       83.63     15.55 o 
  -4   5  10       10.78       13.37     12.97 o 
  -3   5  10      469.03      377.83     16.50 o 
  -2   5  10      662.41      742.75     15.87 o 
  -1   5  10      419.90      359.12     20.66 o 
   0   5  10      270.42      251.64     28.45 o 
   1   5  10      961.61      907.51     15.27 o 
   2   5  10      784.41      740.25     15.04 o 
   3   5  10     2643.24     2726.41     29.83 o 
   4   5  10      274.58      249.36     14.64 o 
   5   5  10     2085.95     2087.95     29.58 o 
   6   5  10     1243.88     1244.50     49.60 o 
   7   5  10      118.47       94.13     21.37 o 
   8   5  10      399.40      408.94     26.56 o 
   9   5  10      343.85      344.75     29.14 o 
  10   5  10      174.69      162.62     27.20 o 
  11   5  10      203.71      217.02     30.93 o 
  12   5  10      646.85      663.84     37.39 o 
  -8   6  10      225.16      230.13     29.57 o 
  -7   6  10     1344.46     1376.83     43.83 o 
  -6   6  10      668.00      882.34     36.06 o 
  -5   6  10      133.44       84.51     21.21 o 
  -4   6  10      123.64      106.37     21.29 o 
  -3   6  10       90.98       82.17     18.48 o 
  -2   6  10      573.69      541.58     19.95 o 
  -1   6  10     1588.95     1361.05     33.24 o 
   0   6  10      508.85      547.33     22.59 o 
   1   6  10       12.90       25.08      9.34 o 
   2   6  10       30.70       23.19      6.01 o 
   3   6  10       46.66       34.36      8.65 o 
   4   6  10     2605.32     2445.22     21.09 o 
   5   6  10     2066.74     1924.18     24.44 o 
   6   6  10        0.37        9.71     14.02 o 
   7   6  10      842.19      789.20     31.47 o 
   8   6  10      126.05      136.00     23.05 o 
   9   6  10        3.15       -2.32     21.69 o 
  10   6  10      258.80      286.27     30.68 o 
  11   6  10      227.42      199.73     30.95 o 
  12   6  10        0.83        0.73     34.28 o 
  -8   7  10      125.70       99.13     24.67 o 
  -7   7  10       80.94       57.62     25.21 o 
  -6   7  10      177.01      153.10     25.43 o 
  -5   7  10      157.44      200.37     25.02 o 
  -4   7  10       29.72       43.43     20.33 o 
  -3   7  10      249.32      228.84     19.82 o 
  -2   7  10        8.31        9.89     14.23 o 
  -1   7  10      368.09      372.07      9.95 o 
   0   7  10     1619.16     1517.66     18.48 o 
   1   7  10     1464.68     1521.95     25.92 o 
   2   7  10     1630.69     1538.98     12.45 o 
   3   7  10     1136.06     1149.61     17.68 o 
   4   7  10        7.38       -3.79      7.89 o 
   5   7  10     2686.08     2638.55     27.98 o 
   6   7  10      280.84      249.38     16.38 o 
   7   7  10      927.44      912.11     31.93 o 
   8   7  10     1033.52     1209.03     37.09 o 
   9   7  10      231.50      249.92     28.11 o 
  10   7  10      286.84      272.59     27.32 o 
  11   7  10      637.30      709.77     38.17 o 
  -7   8  10      230.33      236.83     25.73 o 
  -6   8  10      567.75      628.82     36.34 o 
  -5   8  10       44.25       13.09     24.40 o 
  -4   8  10        1.92       -2.71     19.79 o 
  -3   8  10      981.77      908.20     28.39 o 
  -2   8  10        1.16        2.39     15.55 o 
  -1   8  10     4446.97     4242.76     43.46 o 
   0   8  10       31.60       54.76     14.87 o 
   1   8  10       16.62       26.63      8.46 o 
   2   8  10      462.14      445.74     13.19 o 
   3   8  10       64.96       61.39      9.62 o 
   4   8  10      194.37      159.54     12.46 o 
   5   8  10      916.34      944.82     19.26 o 
   6   8  10       52.95       61.11     21.55 o 
   7   8  10        1.27        4.46     23.57 o 
   8   8  10      148.12      121.93     26.17 o 
   9   8  10      886.42      840.60     35.82 o 
  10   8  10      186.31      162.67     27.79 o 
  11   8  10       88.11      120.55     31.64 o 
  -7   9  10      529.05      584.91     29.65 o 
  -6   9  10        0.21        5.11     31.36 o 
  -5   9  10      360.80      365.64     25.53 o 
  -4   9  10     1353.47     1288.89     32.60 o 
  -3   9  10      719.97      746.68     24.40 o 
  -2   9  10     6607.59     6487.37     56.67 o 
  -1   9  10       46.73       47.40     13.93 o 
   0   9  10       11.04       29.56     15.87 o 
   1   9  10       15.28       29.33     16.53 o 
   2   9  10      853.86      832.02     16.18 o 
   3   9  10     3249.22     3369.84     36.82 o 
   4   9  10       80.18       84.55     12.10 o 
   5   9  10      886.85      959.32     25.96 o 
   6   9  10      156.22      137.80     45.22 o 
   7   9  10     1792.10     1777.64     41.62 o 
   8   9  10      976.54      981.27     36.10 o 
   9   9  10        0.57        1.05     25.19 o 
  10   9  10      689.59      721.34     38.81 o 
  -6  10  10      112.88       61.89     28.45 o 
  -5  10  10       15.26        2.57     26.99 o 
  -4  10  10       33.31       35.89     19.66 o 
  -3  10  10        7.93       39.17     19.30 o 
  -2  10  10      330.58      322.65     21.18 o 
  -1  10  10      784.68      797.69     20.63 o 
   0  10  10        3.18        8.84     12.85 o 
   1  10  10     1333.19     1439.98     28.80 o 
   2  10  10      205.49      178.69     17.87 o 
   3  10  10       70.56       50.46     24.69 o 
   4  10  10      172.63      164.73     13.24 o 
   5  10  10        9.30       13.14     16.90 o 
   6  10  10       23.72       12.94     21.69 o 
   7  10  10       12.33       29.97     24.28 o 
   8  10  10      471.19      456.60     50.33 o 
   9  10  10      281.60      304.89     40.85 o 
  10  10  10      178.83      169.95     43.03 o 
  -5  11  10      263.27      250.85     29.65 o 
  -4  11  10      745.44      710.61     34.51 o 
  -3  11  10     2636.33     2569.40     53.23 o 
  -2  11  10      871.46     1005.49     37.26 o 
  -1  11  10       33.71       40.17     17.95 o 
   0  11  10      507.38      501.20     22.65 o 
   1  11  10      165.26      128.76     17.36 o 
   2  11  10     1213.77     1148.35     27.78 o 
   3  11  10       16.35        4.56     22.02 o 
   4  11  10        0.39       19.14     23.98 o 
   5  11  10        4.45      -13.86     40.12 o 
   6  11  10       84.36      107.22     43.76 o 
   7  11  10     3092.48     3479.92     87.53 o 
   8  11  10      604.12      731.58     56.16 o 
   9  11  10        0.73       11.67     40.12 o 
  -4  12  10       43.20       68.34     27.28 o 
  -3  12  10       17.25       33.94     27.50 o 
  -2  12  10        7.10       37.61     24.18 o 
  -1  12  10      156.52      149.48     20.77 o 
   0  12  10       95.58       96.26     19.10 o 
   1  12  10      233.02      225.16     20.17 o 
   2  12  10       61.45       34.92     16.98 o 
   3  12  10      203.63      186.93     28.87 o 
   4  12  10      749.58      740.03     34.79 o 
   5  12  10       56.61       67.83     41.58 o 
   6  12  10        0.53       11.67     43.76 o 
   7  12  10      149.58      199.12     44.49 o 
   8  12  10       27.54       48.14     45.22 o 
  -3  13  10     1579.09     1719.39     49.01 o 
  -2  13  10     1210.16     1291.12     42.27 o 
  -1  13  10        4.22       17.05     24.18 o 
   0  13  10        0.83       -1.87     18.74 o 
   1  13  10      181.76      225.99     35.38 o 
   2  13  10      444.56      420.80     30.89 o 
   3  13  10      533.70      615.87     35.82 o 
   4  13  10       31.82       74.53     29.63 o 
   5  13  10       12.76       28.45     45.22 o 
   6  13  10      522.95      589.35     55.43 o 
   7  13  10      254.70      322.39     53.25 o 
  -1  14  10       76.04       51.42     25.21 o 
   0  14  10      242.79      298.32     45.95 o 
   1  14  10      289.31      288.73     32.46 o 
   2  14  10        3.06       23.58     27.56 o 
   3  14  10      363.15      395.74     38.66 o 
   4  14  10      326.04      381.90     33.26 o 
   5  14  10      710.88      620.71     54.70 o 
  -1 -13  11      375.18      315.10     52.52 o 
   0 -13  11      683.98      706.78     60.54 o 
   1 -13  11      362.03      352.30     55.43 o 
   2 -13  11       16.10       24.80     42.30 o 
   3 -13  11       58.07      132.75     53.25 o 
  -3 -12  11      496.15      463.23     39.02 o 
  -2 -12  11      404.03      379.28     51.06 o 
  -1 -12  11      537.17      428.88     53.97 o 
   0 -12  11       96.04      105.76     40.12 o 
   1 -12  11      487.70      533.18     51.06 o 
   2 -12  11      242.83      281.54     45.95 o 
   3 -12  11      250.36      198.39     49.60 o 
   4 -12  11      213.09      208.61     48.87 o 
   5 -12  11       56.01       27.72     48.14 o 
   6 -12  11       31.63       82.42     43.03 o 
  -4 -11  11       30.14       35.07     30.93 o 
  -3 -11  11      108.66       81.97     29.23 o 
  -2 -11  11      195.03      193.24     29.57 o 
  -1 -11  11      459.02      501.09     53.97 o 
   0 -11  11      121.04      109.41     41.58 o 
   1 -11  11      192.21      164.11     46.68 o 
   2 -11  11      138.44      142.96     46.68 o 
   3 -11  11      434.59      413.56     45.95 o 
   4 -11  11      307.86      323.12     43.03 o 
   5 -11  11       75.81       15.32     47.41 o 
   6 -11  11       75.89       67.10     43.03 o 
   7 -11  11       35.17       57.62     48.14 o 
  -5 -10  11       21.48       30.63     40.85 o 
  -4 -10  11      221.08      256.84     33.48 o 
  -3 -10  11     2343.78     2479.94     54.15 o 
  -2 -10  11     1113.83     1049.63     39.46 o 
  -1 -10  11      477.37      452.22     45.95 o 
   0 -10  11      756.16      672.50     48.87 o 
   1 -10  11      345.78      380.74     48.14 o 
   2 -10  11     1124.62     1143.68     59.81 o 
   3 -10  11     1104.56     1006.56     58.35 o 
   4 -10  11      501.21      471.19     51.79 o 
   5 -10  11       28.52       33.55     40.85 o 
   6 -10  11       48.63       67.10     47.41 o 
   7 -10  11      469.12      528.08     56.16 o 
   8 -10  11     1312.34     1357.40     64.19 o 
  -6  -9  11      104.35      145.88     43.76 o 
  -5  -9  11      285.53      311.43     40.12 o 
  -4  -9  11      185.07      169.44     29.49 o 
  -3  -9  11       28.97       18.85     18.32 o 
  -2  -9  11      466.02      410.40     29.06 o 
  -1  -9  11      164.60      173.86     27.63 o 
   0  -9  11       44.58       -2.19     41.58 o 
   1  -9  11       52.22       76.59     41.58 o 
   2  -9  11      739.22      776.07     52.52 o 
   3  -9  11       32.88       45.95     40.12 o 
   4  -9  11        5.52       18.96     40.85 o 
   5  -9  11        9.66        0.73     43.03 o 
   7  -9  11      271.29      177.97     40.85 o 
   8  -9  11        2.83       13.86     44.49 o 
   9  -9  11       25.76        6.11     28.39 o 
  -7  -8  11      516.13      492.34     54.70 o 
  -6  -8  11      448.55      444.93     48.87 o 
  -5  -8  11        0.24        3.94     26.78 o 
  -4  -8  11      560.57      551.74     25.28 o 
  -3  -8  11      615.09      651.48     24.72 o 
  -2  -8  11     3906.60     3863.19     72.94 o 
  -1  -8  11     3807.18     3761.33     64.19 o 
   0  -8  11      208.40      219.55     41.58 o 
   1  -8  11      438.76      579.87     47.41 o 
   2  -8  11      643.53      719.91     45.95 o 
   3  -8  11     3825.77     3629.45     78.04 o 
   4  -8  11      111.36       89.72     40.85 o 
   5  -8  11        0.05       10.94     38.66 o 
   6  -8  11      381.15      361.05     39.39 o 
   7  -8  11      591.84      665.93     45.95 o 
   8  -8  11      515.37      533.18     50.33 o 
   9  -8  11      317.67      320.92     30.42 o 
  10  -8  11       37.46       49.57     29.58 o 
  -7  -7  11       48.25       63.96     28.76 o 
  -6  -7  11       61.88       74.71     28.62 o 
  -5  -7  11      466.18      416.99     31.64 o 
  -4  -7  11       68.71       52.10     18.99 o 
  -3  -7  11      348.49      331.54     21.55 o 
  -2  -7  11     1040.92     1052.65     35.82 o 
  -1  -7  11      529.44      563.09     28.14 o 
   0  -7  11       15.51       10.21     40.85 o 
   1  -7  11       40.41       31.36     39.39 o 
   2  -7  11      493.44      552.88     43.76 o 
   3  -7  11      109.85      115.97     38.66 o 
   4  -7  11      837.93      807.44     45.95 o 
   5  -7  11      334.00      335.52     35.01 o 
   6  -7  11      238.59      273.52     43.03 o 
   7  -7  11      414.68      368.34     42.30 o 
   8  -7  11       43.32       22.61     39.39 o 
   9  -7  11       42.42       36.34     25.54 o 
  10  -7  11       70.64       92.28     30.14 o 
  -8  -6  11     1464.78     1456.33     52.15 o 
  -7  -6  11      732.52      885.32     38.00 o 
  -6  -6  11      615.75      625.89     48.14 o 
  -5  -6  11      288.57      301.77     21.78 o 
  -4  -6  11      243.41      207.09     20.29 o 
  -3  -6  11     1106.82     1115.53     28.56 o 
  -2  -6  11     2342.87     2284.20     95.19 o 
  -1  -6  11     1133.15     1145.85     34.54 o 
   0  -6  11      990.43     1111.59     52.52 o 
   1  -6  11      851.53      898.61     43.03 o 
   2  -6  11     3036.46     2872.34     69.29 o 
   3  -6  11     8685.89     8156.04    105.03 o 
   4  -6  11     2080.62     2186.71     60.54 o 
   5  -6  11      160.97      200.58     34.28 o 
   6  -6  11       45.01       28.45     32.82 o 
   7  -6  11     1325.93     1342.81     52.52 o 
   8  -6  11        7.84       11.67     31.36 o 
   9  -6  11      204.98      197.99     26.80 o 
  10  -6  11       48.44       48.58     27.28 o 
  11  -6  11      305.45      345.72     32.23 o 
  -8  -5  11       20.78       24.24     27.49 o 
  -7  -5  11        4.91        8.82     24.46 o 
  -6  -5  11      247.85      230.57     23.88 o 
  -5  -5  11      918.43      863.60     27.12 o 
  -4  -5  11        4.89       18.94     17.23 o 
  -3  -5  11      869.98      948.71     40.28 o 
  -2  -5  11      264.54      256.95     24.28 o 
  -1  -5  11      327.11      312.99     26.26 o 
   0  -5  11        2.22       11.67     39.39 o 
   1  -5  11        1.41        7.19      7.11 o 
   3  -5  11       45.86       31.36     35.01 o 
   4  -5  11     5648.09     6007.26     89.72 o 
   5  -5  11     1155.09     1199.12     50.33 o 
   6  -5  11      563.43      582.78     43.03 o 
   7  -5  11        8.34      -10.94     29.18 o 
   8  -5  11      126.41      129.33     23.43 o 
   9  -5  11       47.58       29.54     22.43 o 
  10  -5  11      604.37      576.38     40.12 o 
  11  -5  11      217.48      255.29     44.49 o 
  -8  -4  11      720.71      651.51     36.44 o 
  -7  -4  11     1229.74     1345.27     32.39 o 
  -6  -4  11        2.78        6.53     16.52 o 
  -5  -4  11      247.97      252.26     20.56 o 
  -4  -4  11      257.75      206.56     19.27 o 
  -3  -4  11      658.30      593.82     23.19 o 
  -2  -4  11     2867.92     2790.77     36.77 o 
  -1  -4  11      885.29      768.82     30.49 o 
   0  -4  11     1740.18     1758.56     58.35 o 
   1  -4  11      428.57      437.63     15.32 o 
   2  -4  11      347.87      288.11      9.48 o 
   3  -4  11     4876.17     4800.12     79.50 o 
   4  -4  11     1705.06     1703.13     50.33 o 
   5  -4  11      996.56     1008.75     46.68 o 
   6  -4  11      233.53      280.09     36.47 o 
   7  -4  11      439.17      477.75     36.47 o 
   8  -4  11      351.30      313.44     25.73 o 
   9  -4  11        4.29       17.13     22.95 o 
  10  -4  11       41.37       53.04     24.09 o 
  11  -4  11       70.55       96.28     37.93 o 
  -8  -3  11      162.28      188.41     22.00 o 
  -7  -3  11        0.45       -1.26     18.76 o 
  -6  -3  11      158.20      166.01     20.21 o 
  -5  -3  11        2.30       16.56     19.58 o 
  -4  -3  11      223.18      201.73     19.49 o 
  -3  -3  11      710.64      764.32     23.11 o 
  -2  -3  11     1945.74     1918.40     31.52 o 
  -1  -3  11     4667.71     4550.00     64.55 o 
   1  -3  11     1079.30     1132.01     24.80 o 
   2  -3  11     2975.13     3149.51     32.82 o 
   3  -3  11      479.87      446.39     40.12 o 
   4  -3  11     7084.72     6974.43     89.72 o 
   5  -3  11      457.33      416.53     16.43 o 
   6  -3  11     3160.82     2998.52     62.00 o 
   7  -3  11      613.27      732.31     40.85 o 
   8  -3  11      329.34      308.54     29.91 o 
   9  -3  11        3.52       37.00     21.64 o 
  10  -3  11      815.42      968.47     34.06 o 
  11  -3  11     1367.69     1185.26     58.35 o 
  12  -3  11      392.72      354.48     46.68 o 
  -9  -2  11      327.94      330.41     26.33 o 
  -8  -2  11      809.70      833.09     29.07 o 
  -7  -2  11      415.00      443.50     23.58 o 
  -6  -2  11       18.10       10.85     16.68 o 
  -5  -2  11      218.19      250.54     19.51 o 
  -4  -2  11       52.65       45.29     18.55 o 
  -3  -2  11      362.31      343.77     24.36 o 
  -2  -2  11     4508.40     4285.04     63.06 o 
  -1  -2  11     2707.07     2514.88     33.50 o 
   1  -2  11     1252.14     1147.33     26.26 o 
   2  -2  11      399.06      387.31     16.78 o 
   3  -2  11      907.76      867.97     21.15 o 
   7  -2  11       41.34       27.53     20.85 o 
   8  -2  11       58.50       73.94     21.88 o 
   9  -2  11       14.10       10.53     21.29 o 
  10  -2  11      563.65      543.40     43.03 o 
  11  -2  11        0.23       37.20     38.66 o 
  12  -2  11        3.04       83.88     43.03 o 
  -9  -1  11      359.05      343.05     28.25 o 
  -8  -1  11       14.05       16.16     19.19 o 
  -7  -1  11      217.39      246.99     21.83 o 
  -6  -1  11       50.83       69.24     18.62 o 
  -5  -1  11     1791.56     1728.59     32.17 o 
  -4  -1  11     2556.35     2514.91     41.97 o 
  -3  -1  11     2184.40     2104.46     37.26 o 
  -2  -1  11     1270.22     1201.14     25.17 o 
  -1  -1  11     3143.11     3196.16     41.92 o 
   1  -1  11      181.85      125.46     16.78 o 
   2  -1  11     1043.85      948.21     25.53 o 
   3  -1  11      461.17      409.92     18.23 o 
   7  -1  11      397.55      347.19     34.28 o 
   8  -1  11      719.96      676.14     44.49 o 
   9  -1  11      788.26      894.41     30.53 o 
  10  -1  11     1234.18     1277.74     87.89 o 
  11  -1  11     1816.24     1767.31     68.56 o 
  12  -1  11      381.95      399.71     48.87 o 
  -9   0  11       15.31       13.85     21.08 o 
  -8   0  11      173.78      185.00     22.19 o 
  -7   0  11      294.88      343.36     21.81 o 
  -6   0  11      234.64      204.71     19.84 o 
  -5   0  11       40.84       43.64     16.01 o 
  -4   0  11        0.55       19.48     15.12 o 
  -3   0  11      903.87      817.79     60.17 o 
  -2   0  11     3136.79     3248.74     84.24 o 
  -1   0  11      173.69      150.98     20.42 o 
   1   0  11     1818.80     1872.35     37.93 o 
   2   0  11      570.83      604.66     24.07 o 
   3   0  11        1.57        1.46     15.32 o 
   4   0  11      234.59      231.95     18.96 o 
   7   0  11     1953.36     1894.69     38.00 o 
   8   0  11      314.16      377.92     25.49 o 
   9   0  11      144.77      131.01     23.05 o 
  10   0  11      127.74      120.55     22.68 o 
  11   0  11      113.51      133.48     40.85 o 
  12   0  11       73.70       94.09     44.49 o 
  -9   1  11       37.87       38.78     21.32 o 
  -8   1  11       26.65       46.85     19.80 o 
  -7   1  11       40.87       45.45     17.31 o 
  -6   1  11      373.58      410.75     21.66 o 
  -5   1  11     2739.29     2725.87     37.96 o 
  -4   1  11     3910.53     4001.79     52.70 o 
  -3   1  11     4202.70     4214.45     41.78 o 
  -2   1  11      420.82      285.80     18.34 o 
  -1   1  11     3306.19     3469.71     51.79 o 
   0   1  11     3557.61     3530.25     55.43 o 
   1   1  11       12.08       51.79     18.96 o 
   2   1  11     2310.20     2700.93     45.95 o 
   3   1  11       68.69       61.27     17.51 o 
   4   1  11      361.65      375.64     23.34 o 
   5   1  11     2839.33     2858.48     56.89 o 
   6   1  11     6075.14     6183.09     78.58 o 
   7   1  11       62.07       60.78     15.98 o 
   8   1  11       12.31       20.47     15.77 o 
   9   1  11      868.56      885.85     31.86 o 
  10   1  11     1025.95      996.73     34.58 o 
  11   1  11     2318.17     2157.28     47.63 o 
  12   1  11      537.90      533.91     53.25 o 
  -9   2  11        3.57       20.18     22.00 o 
  -8   2  11      235.25      189.74     29.77 o 
  -7   2  11       23.19        7.52     18.19 o 
  -6   2  11      175.11      149.96     17.39 o 
  -5   2  11      152.00      172.73     17.04 o 
  -4   2  11      114.83      149.47     16.90 o 
  -3   2  11      186.71      164.99     15.09 o 
  -2   2  11      406.96      452.22     19.56 o 
  -1   2  11       79.69       90.44     16.78 o 
   0   2  11     1596.47     1645.50     42.30 o 
   1   2  11      605.17      676.15     29.18 o 
   2   2  11        4.98       20.42     16.78 o 
   3   2  11     1770.96     1760.75     40.12 o 
   4   2  11      149.56      123.10     17.87 o 
   5   2  11       31.67       10.24     13.80 o 
   6   2  11      116.71      113.02     15.13 o 
   7   2  11       54.77       74.55     15.44 o 
   8   2  11      278.84      256.87     17.26 o 
   9   2  11        7.24        8.22     22.62 o 
  10   2  11       12.51       28.33     23.26 o 
  11   2  11       56.90       60.68     26.45 o 
  12   2  11      423.32      358.86     50.33 o 
  -8   3  11      639.89      688.15     38.07 o 
  -7   3  11       12.02        8.74     18.57 o 
  -6   3  11      368.48      393.68     21.13 o 
  -5   3  11      276.87      257.10     18.64 o 
  -4   3  11     3745.37     3869.35     64.45 o 
  -3   3  11     6239.76     5891.27    105.04 o 
  -2   3  11      839.61      771.11     26.62 o 
  -1   3  11     1994.48     2177.96     36.47 o 
   0   3  11      408.94      381.47     28.45 o 
   1   3  11      665.76      556.52     27.72 o 
   2   3  11     1080.02     1242.15     38.66 o 
   3   3  11      122.49      124.73     22.61 o 
   4   3  11      132.30      102.11     21.15 o 
   5   3  11      800.87      752.00     21.17 o 
   6   3  11     3238.25     3234.89     35.60 o 
   7   3  11      124.52      115.71     15.16 o 
   8   3  11      225.68      225.03     17.45 o 
   9   3  11       77.70       59.04     24.46 o 
  10   3  11      773.40      813.79     35.49 o 
  11   3  11      730.96      715.26     34.27 o 
  12   3  11      343.51      251.87     31.86 o 
  -8   4  11        0.02       14.65     23.71 o 
  -7   4  11       84.09       94.53     25.21 o 
  -6   4  11      541.31      503.07     22.84 o 
  -5   4  11     1225.48     1220.79     36.74 o 
  -4   4  11       85.32       39.43     13.36 o 
  -3   4  11        0.78       12.40     12.95 o 
  -2   4  11        6.15       13.94     11.09 o 
  -1   4  11        9.31        2.69     12.87 o 
   0   4  11      553.99      708.15     42.67 o 
   1   4  11      558.41      670.31     32.09 o 
   2   4  11      553.80      468.27     30.63 o 
   3   4  11     2738.68     2781.90     55.43 o 
   4   4  11     1819.57     1747.99     31.98 o 
   5   4  11     3754.01     3449.13     36.60 o 
   6   4  11      113.37      106.37     21.07 o 
   7   4  11     2706.38     2804.24     44.87 o 
   8   4  11      102.99      118.88     22.43 o 
   9   4  11      733.72      708.83     36.10 o 
  10   4  11       22.80       42.29     24.43 o 
  11   4  11       53.56       63.07     26.90 o 
  12   4  11       46.36       33.58     26.76 o 
  -8   5  11      853.68      929.37     40.19 o 
  -7   5  11        4.07       -2.35     23.36 o 
  -6   5  11      234.17      172.64     26.29 o 
  -5   5  11      286.15      302.33     26.56 o 
  -4   5  11      646.84      703.05     30.66 o 
  -3   5  11      366.56      296.06     14.80 o 
  -2   5  11     1224.72     1210.07     33.70 o 
  -1   5  11     2304.93     2436.07     33.10 o 
   0   5  11      569.46      527.72     24.46 o 
   1   5  11     4575.81     4587.22     80.60 o 
   2   5  11     1023.73     1068.99     18.33 o 
   3   5  11       18.19       17.10     13.44 o 
   4   5  11     1502.30     1349.27     30.31 o 
   5   5  11     1678.20     1700.29     28.14 o 
   6   5  11     1938.90     2072.51     44.86 o 
   7   5  11      357.88      341.94     26.99 o 
   8   5  11      372.34      400.77     26.56 o 
   9   5  11       24.65       25.96     20.88 o 
  10   5  11      190.33      187.15     35.74 o 
  11   5  11       34.28        8.02     28.88 o 
  12   5  11       80.82       56.50     29.18 o 
  -8   6  11       63.24       71.09     29.79 o 
  -7   6  11       33.35       10.54     25.06 o 
  -6   6  11       38.35       17.84     24.49 o 
  -5   6  11      135.61      122.60     24.40 o 
  -4   6  11     1174.26     1044.77     35.19 o 
  -3   6  11     2456.21     2692.61     73.30 o 
  -2   6  11     2207.35     2094.26     34.04 o 
  -1   6  11     1227.77     1127.82     25.64 o 
   0   6  11      151.44      111.64     17.54 o 
   1   6  11       48.21       59.10      4.60 o 
   2   6  11     2926.90     2910.95     20.03 o 
   3   6  11     2390.44     2371.96     24.52 o 
   4   6  11     3174.17     2960.44     34.93 o 
   5   6  11     7756.06     7772.37     56.17 o 
   6   6  11      110.21       94.70     15.58 o 
   7   6  11     3781.14     3913.97     55.87 o 
   8   6  11      103.27       97.01     23.46 o 
   9   6  11       89.07       33.46     23.66 o 
  10   6  11      219.83      240.61     37.56 o 
  11   6  11      183.26      153.15     29.90 o 
  -7   7  11       98.61       94.86     27.51 o 
  -6   7  11      739.98      615.44     52.88 o 
  -5   7  11      387.67      471.87     29.49 o 
  -4   7  11     1474.38     1498.46     39.33 o 
  -3   7  11     2983.10     2794.30     40.09 o 
  -2   7  11      815.09      888.75     26.32 o 
  -1   7  11      447.12      331.41     19.19 o 
   0   7  11       63.85       64.62     10.28 o 
   1   7  11      951.18      907.70     17.90 o 
   2   7  11      663.95      648.86     15.03 o 
   3   7  11      175.66      153.90     11.58 o 
   4   7  11      595.86      573.01     14.67 o 
   5   7  11        2.22       -0.82     13.30 o 
   6   7  11      382.51      373.09     18.76 o 
   7   7  11      424.59      385.00     32.09 o 
   8   7  11       11.41       -4.13     24.36 o 
   9   7  11      393.95      384.50     31.78 o 
  10   7  11       71.55       51.46     28.24 o 
  11   7  11        4.39       19.12     29.38 o 
  -7   8  11      711.53      737.78     37.55 o 
  -6   8  11      625.35      470.32     31.41 o 
  -5   8  11      622.45      624.81     32.23 o 
  -4   8  11      154.22      164.47     20.48 o 
  -3   8  11        3.69       12.96     18.13 o 
  -2   8  11     2352.03     2394.64     37.62 o 
  -1   8  11     2612.97     2456.02     36.00 o 
   0   8  11      533.47      483.45     16.91 o 
   1   8  11      131.25      106.74     10.47 o 
   2   8  11     1860.62     1876.36     20.48 o 
   3   8  11     1261.77     1210.08     19.12 o 
   4   8  11     2000.06     1884.46     30.37 o 
   5   8  11     3042.15     3131.97     39.06 o 
   6   8  11      126.28      127.81     20.77 o 
   7   8  11     1044.28     1206.01     37.27 o 
   8   8  11       62.96       47.69     23.12 o 
   9   8  11     1021.58     1013.43     38.63 o 
  10   8  11      569.26      580.62     34.74 o 
  11   8  11       57.39       56.32     31.35 o 
  -6   9  11        0.26       -9.52     28.59 o 
  -5   9  11        1.23       15.30     18.87 o 
  -4   9  11       64.19       50.81     18.44 o 
  -3   9  11        0.79       18.69     17.97 o 
  -2   9  11        6.89       11.38     17.91 o 
  -1   9  11      583.44      572.61     22.27 o 
   0   9  11      296.55      269.45     15.88 o 
   1   9  11     1959.94     2068.94     57.34 o 
   2   9  11       31.54       28.34     11.74 o 
   3   9  11      663.67      655.90     20.52 o 
   4   9  11        2.06       -5.11     15.15 o 
   5   9  11      125.67      120.83     13.47 o 
   6   9  11        2.02       13.13     26.26 o 
   7   9  11      487.87      459.88     30.67 o 
   8   9  11       46.12       38.60     25.24 o 
   9   9  11        5.55       15.84     26.26 o 
  10   9  11      172.77      164.94     32.30 o 
  -5  10  11      198.54      211.53     24.66 o 
  -4  10  11       21.01       11.98     19.64 o 
  -3  10  11     1796.89     1745.32     36.96 o 
  -2  10  11     3853.49     3758.45     47.48 o 
  -1  10  11     1238.35     1245.90     28.98 o 
   0  10  11      130.64      150.42     15.13 o 
   1  10  11      203.30      142.35     17.61 o 
   2  10  11     1423.73     1449.07     29.98 o 
   3  10  11      623.61      634.95     23.09 o 
   4  10  11     2008.14     2005.48     32.67 o 
   5  10  11     1045.01     1158.42     28.90 o 
   6  10  11       33.59       28.97     22.39 o 
   7  10  11       20.41       14.06     24.71 o 
   8  10  11      151.96      157.37     28.34 o 
   9  10  11     1135.40     1276.71     51.06 o 
  10  10  11      409.84      391.68     51.79 o 
  -5  11  11        1.30       -4.21     30.14 o 
  -4  11  11        0.13        5.11     27.34 o 
  -3  11  11      204.86      216.62     30.61 o 
  -2  11  11        0.08        4.41     24.40 o 
  -1  11  11      153.88      161.04     20.84 o 
   0  11  11       64.92       42.49     18.64 o 
   1  11  11       15.00       20.95     17.14 o 
   2  11  11       33.82       31.61     17.51 o 
   3  11  11        5.08        8.13     15.66 o 
   4  11  11      287.92      233.95     30.42 o 
   5  11  11     1348.29     1443.20     42.49 o 
   6  11  11        8.06       -8.75     37.20 o 
   7  11  11       28.46       -9.48     43.76 o 
   8  11  11      135.03      136.40     47.41 o 
   9  11  11        3.25       23.34     43.76 o 
  -4  12  11      312.29      325.92     36.10 o 
  -3  12  11     1414.17     1252.60     44.21 o 
  -2  12  11     1566.16     1501.36     43.99 o 
  -1  12  11     1753.74     1821.81     36.54 o 
   0  12  11      895.67     1000.81     29.40 o 
   1  12  11       75.91       84.85     19.51 o 
   2  12  11      324.59      356.23     21.97 o 
   3  12  11      454.87      454.61     32.08 o 
   4  12  11      228.23      253.24     28.87 o 
   5  12  11      121.76      110.87     45.95 o 
   6  12  11       42.20       59.81     43.76 o 
   7  12  11      129.05      108.68     45.95 o 
   8  12  11      194.51      211.52     50.33 o 
  -2  13  11       25.73       29.61     25.01 o 
  -1  13  11      354.55      340.77     30.14 o 
   0  13  11      198.44      191.71     26.62 o 
   1  13  11      409.85      317.02     30.74 o 
   2  13  11      210.66      247.88     30.95 o 
   3  13  11      238.97      252.28     29.40 o 
   4  13  11        3.23        6.06     25.26 o 
   5  13  11      676.14      697.30     58.35 o 
   6  13  11      531.25      574.03     55.43 o 
   0  14  11      608.07      684.17     57.62 o 
   1  14  11        6.99       18.18     27.20 o 
   2  14  11       18.26       29.50     29.38 o 
   3  14  11      254.96      248.01     31.20 o 
   4  14  11     1181.61     1284.53     47.71 o 
  -2 -12  12        2.77        5.84     50.33 o 
  -1 -12  12       85.89       54.70     50.33 o 
   0 -12  12      231.83      226.11     47.41 o 
   1 -12  12      870.13      835.15     57.62 o 
   2 -12  12      751.31      680.52     56.16 o 
   3 -12  12      359.00      452.22     53.97 o 
   4 -12  12        8.91        4.38     44.49 o 
   5 -12  12      446.37      495.26     58.35 o 
  -3 -11  12     1211.20     1168.58     85.34 o 
  -2 -11  12      643.71      715.25     38.51 o 
  -1 -11  12     1143.13     1162.65     67.10 o 
   0 -11  12      619.84      657.91     53.97 o 
   1 -11  12      556.20      580.59     56.89 o 
   2 -11  12      135.88      157.55     49.60 o 
   3 -11  12      578.21      673.96     56.89 o 
   4 -11  12      276.18      337.71     49.60 o 
   5 -11  12      308.60      273.52     53.97 o 
   6 -11  12       54.22       78.77     46.68 o 
  -5 -10  12      281.01      256.75     40.85 o 
  -4 -10  12      240.19      244.96     31.86 o 
  -3 -10  12     2024.15     1869.18     50.54 o 
  -2 -10  12      128.23      135.59     28.04 o 
  -1 -10  12       20.69       22.61     40.85 o 
   0 -10  12       21.50       13.13     37.93 o 
   1 -10  12       21.92       35.74     46.68 o 
   2 -10  12      145.26      181.62     48.87 o 
   3 -10  12      100.61      146.61     38.66 o 
   4 -10  12      207.77      193.29     44.49 o 
   5 -10  12      443.77      385.12     44.49 o 
   6 -10  12       59.52       41.58     46.68 o 
   7 -10  12        5.69       37.93     46.68 o 
   8 -10  12      104.29      113.78     44.49 o 
  -5  -9  12      828.50      790.90     38.42 o 
  -4  -9  12      422.47      341.08     30.66 o 
  -3  -9  12       73.81       19.42     27.56 o 
  -2  -9  12     1096.38     1047.31     40.22 o 
  -1  -9  12     1117.59     1131.28     63.46 o 
   0  -9  12      719.22      628.73     55.43 o 
   1  -9  12      705.68      674.69     49.60 o 
   2  -9  12     1661.96     1566.00     64.92 o 
   3  -9  12      615.45      676.87     45.22 o 
   4  -9  12      477.37      439.82     48.87 o 
   5  -9  12      860.76      836.61     53.25 o 
   6  -9  12      129.35      184.54     47.41 o 
   7  -9  12       32.92       54.70     45.22 o 
   8  -9  12      215.50      196.94     47.41 o 
   9  -9  12      650.77      725.30     39.35 o 
  -6  -8  12       14.11        7.29     40.85 o 
  -5  -8  12        8.68       16.15     26.79 o 
  -4  -8  12      321.74      306.41     31.02 o 
  -3  -8  12      742.34      745.50     27.75 o 
  -2  -8  12       49.50       61.03     25.06 o 
  -1  -8  12       66.22       72.58     27.51 o 
   0  -8  12        0.47        3.65     43.03 o 
   1  -8  12      398.63      339.90     48.87 o 
   2  -8  12      526.34      479.94     47.41 o 
   3  -8  12      373.06      436.90     47.41 o 
   4  -8  12       72.73       92.63     32.82 o 
   5  -8  12       24.37       12.40     31.36 o 
   6  -8  12       37.18       40.12     43.03 o 
   7  -8  12       71.26       58.35     43.03 o 
   8  -8  12        2.50       18.23     41.58 o 
   9  -8  12       37.94       54.57     30.09 o 
  -7  -7  12      225.06      275.43     33.01 o 
  -6  -7  12     2046.30     1906.74     54.70 o 
  -5  -7  12     1295.39     1398.97     44.09 o 
  -4  -7  12      601.81      571.71     26.12 o 
  -3  -7  12       42.98       48.62     18.09 o 
  -2  -7  12      163.72      201.64     28.04 o 
  -1  -7  12        7.66       33.55     22.78 o 
   0  -7  12       12.14       10.21     43.76 o 
   1  -7  12      348.41      369.80     46.68 o 
   2  -7  12     1179.35     1153.90     56.89 o 
   3  -7  12     4284.79     4528.06     87.53 o 
   4  -7  12     1758.29     1721.36     62.73 o 
   5  -7  12      448.30      415.75     46.68 o 
   6  -7  12      255.52      226.84     36.47 o 
   7  -7  12       72.54       98.47     38.66 o 
   8  -7  12       45.51       48.14     35.74 o 
   9  -7  12     1092.28     1133.27     76.95 o 
  10  -7  12     1188.71     1157.66     43.06 o 
  -7  -6  12      348.75      292.67     29.57 o 
  -6  -6  12       49.95       49.79     25.04 o 
  -5  -6  12      670.61      651.83     27.02 o 
  -4  -6  12        6.99        4.41     18.36 o 
  -3  -6  12      179.77      171.26     21.63 o 
  -2  -6  12     2029.62     1958.67     44.76 o 
  -1  -6  12      221.53      199.81     23.48 o 
   0  -6  12       34.98       35.01     41.58 o 
   1  -6  12      141.04      170.68     41.58 o 
   2  -6  12       86.72       88.26     41.58 o 
   3  -6  12       58.35       37.93     41.58 o 
   4  -6  12      819.92      892.04     48.87 o 
   5  -6  12      197.75      159.01     40.85 o 
   6  -6  12     1530.80     1588.61     58.35 o 
   7  -6  12      309.15      287.38     42.30 o 
   8  -6  12        6.53       24.80     37.20 o 
   9  -6  12        0.69        7.86     24.61 o 
  10  -6  12      122.91      116.64     29.65 o 
  -7  -5  12      495.89      512.08     35.59 o 
  -6  -5  12      220.17      242.39     26.63 o 
  -5  -5  12      972.18     1096.38     29.79 o 
  -4  -5  12        2.94       13.76     17.48 o 
  -3  -5  12     2266.56     2407.32     37.62 o 
  -2  -5  12     5767.59     5572.91     59.57 o 
  -1  -5  12       34.13       21.50     20.17 o 
   0  -5  12     2015.82     1986.86     66.37 o 
   1  -5  12     1231.17     1391.69     20.46 o 
   2  -5  12      194.03      221.73     43.03 o 
   3  -5  12      730.70      789.93     49.60 o 
   4  -5  12     2794.16     2703.85     70.02 o 
   5  -5  12     2638.94     2496.70     63.46 o 
   6  -5  12      628.33      639.68     42.30 o 
   7  -5  12        1.42       43.76     33.55 o 
   8  -5  12       38.93       39.39     32.09 o 
   9  -5  12      190.84      195.89     25.86 o 
  10  -5  12      222.61      214.09     29.86 o 
  11  -5  12        0.75       13.86     39.39 o 
  -8  -4  12        9.93        1.09     28.88 o 
  -7  -4  12      255.53      223.09     23.47 o 
  -6  -4  12        0.06        9.17     18.02 o 
  -5  -4  12     1209.69     1156.76     30.80 o 
  -4  -4  12      170.86      176.79     20.22 o 
  -3  -4  12      228.96      194.40     19.63 o 
  -2  -4  12      172.03      159.70     17.85 o 
  -1  -4  12      459.06      435.42     26.26 o 
   0  -4  12       13.37       18.23     39.39 o 
   1  -4  12     2224.50     2132.12     27.63 o 
   2  -4  12     1468.48     1492.36     24.07 o 
   3  -4  12     1745.39     1798.68     59.08 o 
   4  -4  12     2964.03     3006.55     70.75 o 
   5  -4  12      156.57      137.85     35.01 o 
   6  -4  12     4163.79     4354.46     78.77 o 
   7  -4  12     1206.48     1233.40     50.33 o 
   8  -4  12       28.52       29.78     23.66 o 
   9  -4  12      742.04      793.57     33.42 o 
  10  -4  12       70.02       56.16     30.27 o 
  11  -4  12      239.80      304.89     43.76 o 
  -8  -3  12      130.35      160.41     23.73 o 
  -7  -3  12       14.50       18.51     19.93 o 
  -6  -3  12       75.37       76.11     19.33 o 
  -5  -3  12     3267.08     3332.60     52.33 o 
  -4  -3  12     2044.58     1836.05     34.35 o 
  -3  -3  12      232.98      235.33     19.85 o 
  -2  -3  12      939.04     1040.28     26.49 o 
  -1  -3  12      147.85      128.88     22.09 o 
   0  -3  12      673.17      698.76     48.87 o 
   1  -3  12      109.27       99.20     14.59 o 
   2  -3  12      757.00      718.07     18.06 o 
   3  -3  12      621.27      646.02     16.32 o 
   4  -3  12     1429.86     1454.40     54.70 o 
   5  -3  12      694.58      661.56     39.39 o 
   6  -3  12      230.10      205.69     35.01 o 
   7  -3  12      516.01      529.54     40.85 o 
   8  -3  12       30.71       34.81     22.40 o 
   9  -3  12      569.09      539.37     28.87 o 
  10  -3  12       95.85       88.92     24.91 o 
  11  -3  12       37.20       69.29     39.39 o 
  -8  -2  12      114.49      127.51     23.43 o 
  -7  -2  12        2.91        5.74     19.53 o 
  -6  -2  12       68.92       45.77     18.40 o 
  -5  -2  12       27.71       35.65     18.58 o 
  -4  -2  12      414.59      486.08     26.01 o 
  -3  -2  12     2257.56     2127.04     33.82 o 
  -2  -2  12     2190.57     2076.53     32.44 o 
  -1  -2  12      270.17      240.32     18.10 o 
   1  -2  12       22.29       19.69     13.86 o 
   2  -2  12      271.31      257.47     16.78 o 
   3  -2  12     2203.54     2111.73     35.38 o 
   4  -2  12     7038.94     7072.17     94.09 o 
   5  -2  12       32.51       18.23     34.28 o 
   6  -2  12     1793.33     1948.20     56.16 o 
   7  -2  12       32.72       37.20     32.82 o 
   8  -2  12       25.58       37.58     22.95 o 
   9  -2  12      749.27      759.17     31.86 o 
  10  -2  12       36.11       48.87     33.55 o 
  11  -2  12      626.71      641.13     52.52 o 
  12  -2  12     1143.71     1096.27     62.00 o 
  -8  -1  12      234.96      263.70     24.14 o 
  -7  -1  12      181.59      162.29     20.42 o 
  -6  -1  12      403.71      426.63     24.00 o 
  -5  -1  12      506.67      522.92     23.94 o 
  -4  -1  12      651.94      660.64     27.94 o 
  -3  -1  12      101.55       95.72     18.37 o 
  -2  -1  12       53.45       61.74     16.11 o 
  -1  -1  12      945.89      901.46     23.64 o 
   1  -1  12     1165.81     1388.03     33.55 o 
   2  -1  12        1.19       14.66     13.51 o 
   3  -1  12      749.40      724.33     21.20 o 
   7  -1  12     2571.65     2502.54     62.73 o 
   8  -1  12      138.96      131.07     23.88 o 
   9  -1  12        3.47       12.49     21.13 o 
  10  -1  12      205.47      150.98     38.66 o 
  11  -1  12       42.45       22.61     40.85 o 
  12  -1  12       21.50       25.53     42.30 o 
  -8   0  12       22.66       18.91     19.73 o 
  -7   0  12      100.17      122.50     20.60 o 
  -6   0  12      131.01      151.12     19.61 o 
  -5   0  12      104.84       97.99     17.85 o 
  -4   0  12     3164.74     3246.81     40.66 o 
  -3   0  12     8243.40     8561.32     71.42 o 
  -2   0  12     4580.73     4545.18     51.60 o 
  -1   0  12     1189.36     1172.15     24.81 o 
   1   0  12      444.91      401.89     24.07 o 
   2   0  12       45.16       10.94     16.78 o 
   3   0  12      722.27      638.22     25.53 o 
   4   0  12     1419.22     1366.15     33.55 o 
   7   0  12       33.26       35.01     31.36 o 
   8   0  12     3889.75     3792.99     52.64 o 
   9   0  12      651.43      671.64     30.61 o 
  10   0  12       14.67       20.35     22.91 o 
  11   0  12      742.43      863.60     55.43 o 
  12   0  12      749.74      747.63     58.35 o 
  -8   1  12        9.35       18.58     21.07 o 
  -7   1  12        2.13        2.26     19.33 o 
  -6   1  12      198.47      178.71     19.00 o 
  -5   1  12     1032.26     1082.99     28.08 o 
  -4   1  12       18.75       32.15     14.23 o 
  -3   1  12     1308.42     1404.13     27.37 o 
  -2   1  12      105.18       98.20     18.60 o 
  -1   1  12       19.34       36.04     14.53 o 
   0   1  12       51.05       44.49     22.61 o 
   1   1  12     1864.01     1906.63     42.30 o 
   2   1  12      398.54      394.60     24.80 o 
   3   1  12      237.53      277.17     22.61 o 
   4   1  12     1349.31     1338.43     35.74 o 
   6   1  12      536.05      493.13     24.74 o 
   7   1  12      248.05      260.08     23.46 o 
   8   1  12       70.56       94.68     20.61 o 
   9   1  12      725.71      654.95     31.41 o 
  10   1  12      209.62      233.70     26.80 o 
  11   1  12      258.88      238.87     29.06 o 
  12   1  12      162.01      134.94     45.22 o 
  -8   2  12      945.98      954.93     34.69 o 
  -7   2  12        6.15       -1.22     20.88 o 
  -6   2  12       11.94       19.88     16.26 o 
  -5   2  12       43.94       70.77     15.11 o 
  -4   2  12     2309.41     2245.52     49.62 o 
  -3   2  12     2857.15     2968.96     36.17 o 
  -2   2  12     8698.80     8236.32     63.79 o 
  -1   2  12     1705.03     1608.31     37.20 o 
   0   2  12     1643.34     1751.27     45.22 o 
   1   2  12        7.77       21.10     16.47 o 
   2   2  12      812.85      637.49     30.63 o 
   3   2  12     3277.30     3297.57     55.43 o 
   4   2  12     1760.89     1766.58     43.03 o 
   5   2  12      103.49      105.03     33.55 o 
   6   2  12       15.06        2.25     19.28 o 
   7   2  12        6.56       -0.44     15.38 o 
   8   2  12     1503.66     1596.16     28.62 o 
   9   2  12      226.67      224.36     27.50 o 
  10   2  12       96.67      101.35     27.28 o 
  11   2  12      358.63      346.29     31.26 o 
  12   2  12      949.45      951.79     40.71 o 
  -8   3  12      261.55      317.66     47.05 o 
  -7   3  12        1.09       -1.96     24.69 o 
  -6   3  12        1.09       -0.79     17.38 o 
  -5   3  12        1.88        4.73     16.55 o 
  -4   3  12      372.85      305.23     20.71 o 
  -3   3  12       92.34      124.23     15.25 o 
  -2   3  12      764.48      821.84     20.42 o 
  -1   3  12        8.21       15.63     17.74 o 
   0   3  12       49.40       60.85     16.82 o 
   1   3  12      219.81      188.09     18.40 o 
   2   3  12      113.51      105.72     16.65 o 
   3   3  12        0.26       -6.56     22.61 o 
   4   3  12      472.57      445.00     22.43 o 
   5   3  12      878.13      907.53     33.05 o 
   6   3  12      425.46      447.49     19.83 o 
   7   3  12     4278.78     4072.25     65.14 o 
   8   3  12      109.73      104.83     16.45 o 
   9   3  12     1562.24     1627.56     41.40 o 
  10   3  12      657.46      710.66     34.16 o 
  11   3  12      515.86      566.58     31.72 o 
  12   3  12      107.31      135.13     30.10 o 
  -8   4  12      854.63      802.45     38.12 o 
  -7   4  12     1232.16     1309.63     43.32 o 
  -6   4  12      260.39      236.00     29.38 o 
  -5   4  12      817.28      861.33     44.49 o 
  -4   4  12      261.66      232.86     28.93 o 
  -3   4  12      599.92      646.20     19.96 o 
  -2   4  12     4236.74     4148.15     71.84 o 
  -1   4  12        3.55       10.66     14.57 o 
   0   4  12        0.41        3.91     14.15 o 
   1   4  12      339.76      285.03     20.09 o 
   2   4  12     3839.41     3609.65    113.06 o 
   3   4  12     6026.97     5902.96     80.23 o 
   4   4  12     2797.13     2692.34     36.93 o 
   5   4  12       20.91       22.98     13.80 o 
   6   4  12     1141.33     1006.41     30.95 o 
   7   4  12      827.51      780.63     31.45 o 
   8   4  12      265.90      178.49     23.98 o 
   9   4  12      963.92      981.23     35.49 o 
  10   4  12      336.74      331.93     29.34 o 
  11   4  12      214.87      219.42     41.94 o 
  12   4  12       47.85       73.68     27.82 o 
  -7   5  12       75.83       52.11     25.34 o 
  -6   5  12        1.70        4.46     23.57 o 
  -5   5  12       63.04       19.81     23.26 o 
  -4   5  12      129.94       39.00     21.21 o 
  -3   5  12      266.30      289.31     25.26 o 
  -2   5  12     2957.09     2887.36     45.32 o 
  -1   5  12        6.26       12.25     15.43 o 
   0   5  12       69.65       73.44     14.52 o 
   1   5  12      229.15      209.55     20.42 o 
   2   5  12      176.62      189.08     16.47 o 
   3   5  12       10.79       10.31     14.36 o 
   4   5  12     2519.49     2477.96     35.98 o 
   5   5  12     1015.94      995.04     24.56 o 
   6   5  12     1421.69     1301.84     35.10 o 
   7   5  12     2143.60     2264.33     44.04 o 
   8   5  12      127.09      131.71     25.95 o 
   9   5  12      347.06      446.32     34.28 o 
  10   5  12       55.89       81.19     24.98 o 
  11   5  12      561.81      523.93     35.03 o 
  12   5  12        3.43       26.66     29.70 o 
  -7   6  12     1396.33     1502.30     46.93 o 
  -6   6  12       17.57        9.50     24.54 o 
  -5   6  12      932.68      920.88     41.58 o 
  -4   6  12      435.69      290.25     27.28 o 
  -3   6  12       52.07       87.37     23.43 o 
  -2   6  12     5576.40     5296.63     96.15 o 
  -1   6  12       86.46       74.22     15.63 o 
   0   6  12      861.20      844.19     22.52 o 
   1   6  12        2.40        8.14     19.52 o 
   2   6  12      306.46      299.25     14.45 o 
   3   6  12     2970.86     2839.86     28.11 o 
   4   6  12     1653.76     1545.42     28.42 o 
   5   6  12        2.98        6.51     16.11 o 
   6   6  12      693.13      618.64     27.84 o 
   7   6  12      153.24      163.55     22.68 o 
   8   6  12      481.58      382.92     29.90 o 
   9   6  12      275.43      260.41     30.01 o 
  10   6  12       20.05       27.75     25.65 o 
  11   6  12      124.47      113.15     29.05 o 
  -7   7  12      144.75       95.78     28.73 o 
  -6   7  12      611.13      634.00     35.78 o 
  -5   7  12      286.93      277.73     27.72 o 
  -4   7  12      463.29      448.76     30.14 o 
  -3   7  12      394.76      450.98     22.57 o 
  -2   7  12     2255.76     2205.18     36.02 o 
  -1   7  12      887.05      888.83     25.06 o 
   0   7  12      924.66      855.73     16.99 o 
   1   7  12      683.32      642.17     16.45 o 
   2   7  12      303.78      298.08     14.00 o 
   3   7  12     3148.78     3210.53     26.77 o 
   4   7  12     5944.65     6074.54     39.03 o 
   5   7  12        8.16        3.49     16.87 o 
   6   7  12     1271.99     1180.90     37.20 o 
   7   7  12     1399.89     1626.28     40.88 o 
   8   7  12      122.42       96.05     25.65 o 
   9   7  12      165.49      200.34     25.95 o 
  10   7  12     1150.24     1136.59     43.52 o 
  11   7  12      659.08      632.70     39.16 o 
  -6   8  12      118.71       73.05     27.62 o 
  -5   8  12       59.46       69.58     26.90 o 
  -4   8  12        9.38       25.26     20.63 o 
  -3   8  12       13.63       14.31     16.86 o 
  -2   8  12       89.46       64.33     15.57 o 
  -1   8  12     1884.22     1908.85     33.75 o 
   0   8  12        2.93       11.61     18.37 o 
   1   8  12       44.83       42.02     16.95 o 
   2   8  12      566.25      525.26     16.49 o 
   3   8  12        7.14       14.76      9.96 o 
   4   8  12      299.48      340.44     19.20 o 
   5   8  12      427.63      328.57     19.22 o 
   6   8  12       36.30       15.07     21.42 o 
   7   8  12      610.06      505.36     30.53 o 
   8   8  12        0.60       -9.48     34.28 o 
   9   8  12       33.07        2.21     26.03 o 
  10   8  12       20.45       24.07     35.01 o 
  -6   9  12      181.91      217.84     32.49 o 
  -5   9  12      559.76      470.91     27.91 o 
  -4   9  12      952.22      951.87     31.61 o 
  -3   9  12      156.69      181.12     20.46 o 
  -2   9  12      591.85      566.09     23.77 o 
  -1   9  12      621.59      625.77     23.28 o 
   0   9  12      609.57      723.05     20.62 o 
   1   9  12      390.77      363.43     21.31 o 
   2   9  12       73.95       69.80     17.13 o 
   3   9  12      734.40      769.78     18.67 o 
   4   9  12      505.03      508.16     21.64 o 
   5   9  12      171.24      147.18     18.92 o 
   6   9  12     1229.69     1325.91     58.72 o 
   7   9  12     1185.91     1449.89     40.85 o 
   8   9  12       17.76       -1.76     25.77 o 
   9   9  12      206.28      229.97     31.15 o 
  10   9  12     1179.40     1276.63     47.02 o 
  -5  10  12       17.35       11.01     22.11 o 
  -4  10  12        8.18        2.58     20.65 o 
  -3  10  12      206.39      150.98     21.32 o 
  -2  10  12       56.88       70.51     20.12 o 
  -1  10  12      186.48      208.69     19.60 o 
   0  10  12      223.42      210.24     16.33 o 
   1  10  12     1543.78     1409.80     25.56 o 
   2  10  12      464.66      455.97     21.99 o 
   3  10  12        0.24       -3.22     17.33 o 
   4  10  12       39.52       46.04     17.84 o 
   5  10  12       25.58       35.85     16.61 o 
   6  10  12      231.99      269.79     26.31 o 
   7  10  12      362.27      331.23     27.20 o 
   8  10  12      207.06      193.77     29.05 o 
   9  10  12       78.75       60.83     26.90 o 
  -4  11  12      353.43      403.39     33.43 o 
  -3  11  12        9.51        2.58     19.96 o 
  -2  11  12        0.34        6.96     20.03 o 
  -1  11  12     1092.34     1126.55     30.70 o 
   0  11  12      842.10      936.94     27.27 o 
   1  11  12      603.59      598.85     28.71 o 
   2  11  12       11.26       27.56     17.99 o 
   3  11  12       92.90       99.75     17.35 o 
   4  11  12      398.00      434.35     32.49 o 
   5  11  12      481.13      427.41     32.60 o 
   6  11  12       76.99      100.66     40.85 o 
   7  11  12      331.19      340.65     33.55 o 
   8  11  12       59.52       13.13     46.68 o 
  -3  12  12        4.51        5.50     27.62 o 
  -2  12  12       32.46       48.13     26.80 o 
  -1  12  12       48.80       53.39     24.49 o 
   0  12  12        4.74       16.01     19.27 o 
   1  12  12       83.66      111.87     20.71 o 
   2  12  12       73.89       98.66     20.53 o 
   3  12  12       89.73       84.98     29.63 o 
   4  12  12        1.62       -2.51     29.57 o 
   5  12  12        0.19        7.29     26.82 o 
   6  12  12      156.75      107.22     40.12 o 
   7  12  12      127.04      166.30     49.60 o 
  -1  13  12        1.61       26.58     27.68 o 
   0  13  12      244.18      259.55     24.88 o 
   1  13  12      901.04      934.58     38.64 o 
   2  13  12      435.36      486.01     34.67 o 
   3  13  12        0.02        1.55     28.14 o 
   4  13  12       91.94       83.24     28.21 o 
   5  13  12      183.48      154.37     30.61 o 
   6  13  12      174.80      166.30     45.22 o 
   2  14  12      331.47      317.88     33.75 o 
   0 -12  13       67.86       86.80     45.95 o 
   1 -12  13      300.77      335.52     53.97 o 
   2 -12  13      737.44      703.13     57.62 o 
   3 -12  13      504.84      452.95     58.35 o 
   4 -12  13        3.63       23.34     50.33 o 
  -2 -11  13      205.19      199.85     56.16 o 
  -1 -11  13      429.47      496.71     60.54 o 
   0 -11  13       65.84       76.59     46.68 o 
   1 -11  13       40.06       17.51     51.79 o 
   2 -11  13      147.91      182.35     50.33 o 
   3 -11  13      465.94      493.07     56.16 o 
   4 -11  13      147.81      172.87     49.60 o 
   5 -11  13       44.04       57.62     51.79 o 
   6 -11  13        5.26        7.29     46.68 o 
  -4 -10  13      877.26      856.46     45.17 o 
  -3 -10  13       89.04       90.43     33.12 o 
  -2 -10  13      150.59      162.72     31.35 o 
  -1 -10  13      153.66      121.81     49.60 o 
   0 -10  13      908.11      948.94     56.89 o 
   1 -10  13      328.28      320.93     53.97 o 
   2 -10  13      730.93      706.78     59.81 o 
   3 -10  13      120.64      164.84     40.85 o 
   4 -10  13      235.50      233.40     43.03 o 
   5 -10  13      438.03      432.53     51.06 o 
   6 -10  13      204.38      262.58     49.60 o 
   7 -10  13       95.28      109.41     47.41 o 
  -5  -9  13        1.11       21.15     46.68 o 
  -4  -9  13       87.43       99.50     32.38 o 
  -3  -9  13      294.18      269.74     31.17 o 
  -2  -9  13      494.48      454.60     34.85 o 
  -1  -9  13      286.56      271.33     51.79 o 
   1  -9  13      187.20      173.59     39.39 o 
   2  -9  13       46.99       58.35     39.39 o 
   3  -9  13      935.02      973.01     57.62 o 
   4  -9  13      393.63      358.86     43.76 o 
   5  -9  13       18.16       55.43     37.93 o 
   6  -9  13       84.17       60.54     45.95 o 
   7  -9  13      179.53      200.58     50.33 o 
   8  -9  13       62.86       51.06     43.76 o 
  -5  -8  13      766.90      771.93     39.03 o 
  -4  -8  13      893.43      854.59     38.18 o 
  -3  -8  13      820.87      804.70     30.09 o 
  -2  -8  13      273.31      317.71     31.86 o 
  -1  -8  13      166.32      120.35     47.41 o 
   0  -8  13        7.76        9.48     45.22 o 
   1  -8  13      370.48      377.09     50.33 o 
   2  -8  13     2677.19     2401.15     77.32 o 
   3  -8  13      267.15      274.25     48.14 o 
   4  -8  13      471.47      405.54     48.14 o 
   5  -8  13       86.58      135.67     43.03 o 
   6  -8  13       65.86      130.56     43.03 o 
   7  -8  13      601.33      572.57     53.25 o 
   8  -8  13        7.55       32.09     37.93 o 
   9  -8  13        3.11       22.61     28.91 o 
  -6  -7  13      204.90      204.78     29.96 o 
  -5  -7  13       34.56       26.30     29.14 o 
  -4  -7  13       14.74       19.01     21.55 o 
  -3  -7  13      486.11      465.66     24.95 o 
  -2  -7  13      121.80      131.09     25.61 o 
  -1  -7  13        8.81        3.13     26.10 o 
   0  -7  13      555.19      524.43     53.97 o 
   1  -7  13       14.81       -0.73     40.12 o 
   2  -7  13      806.00      765.13     55.43 o 
   3  -7  13       17.19       51.06     44.49 o 
   4  -7  13      335.53      334.79     37.93 o 
   5  -7  13        7.72       29.18     34.28 o 
   6  -7  13       44.59       24.07     40.12 o 
   7  -7  13      113.75      121.08     36.47 o 
   8  -7  13        8.58       16.05     40.85 o 
   9  -7  13       72.45      105.73     29.11 o 
  10  -7  13      350.99      326.95     32.72 o 
  -6  -6  13     1079.67     1109.73     43.83 o 
  -5  -6  13     1782.67     1702.85     36.44 o 
  -4  -6  13     1423.09     1510.54     42.21 o 
  -3  -6  13     2714.11     2885.24     42.83 o 
  -2  -6  13      895.97      935.37     28.57 o 
  -1  -6  13      100.77       40.46     26.31 o 
   0  -6  13       50.26       63.46     42.30 o 
   1  -6  13      301.22      308.53     48.14 o 
   2  -6  13     4501.64     4438.34     88.99 o 
   3  -6  13      528.67      560.17     48.14 o 
   4  -6  13      495.25      532.46     47.41 o 
   5  -6  13      679.68      774.61     44.49 o 
   6  -6  13     1747.01     1702.40     62.00 o 
   7  -6  13      810.99      764.40     46.68 o 
   8  -6  13      180.25      196.94     37.93 o 
   9  -6  13        0.90        8.65     27.56 o 
  10  -6  13      722.87      814.52     38.42 o 
  -7  -5  13        9.63       25.35     28.59 o 
  -6  -5  13      122.91      150.66     26.53 o 
  -5  -5  13       32.61       21.72     20.19 o 
  -4  -5  13        0.24       -2.91     20.66 o 
  -3  -5  13       28.64       10.93     18.73 o 
  -2  -5  13      734.09      710.05     38.26 o 
  -1  -5  13       84.60       59.04     25.36 o 
   0  -5  13      153.76      166.30     45.22 o 
   1  -5  13      317.05      298.32     46.68 o 
   2  -5  13        5.97       13.86     39.39 o 
   3  -5  13     1156.69     1112.32     57.62 o 
   4  -5  13      770.22      776.07     48.87 o 
   5  -5  13     1370.28     1301.96     59.08 o 
   6  -5  13      576.86      623.63     48.14 o 
   7  -5  13      553.54      531.73     44.49 o 
   8  -5  13      205.42      197.66     39.39 o 
   9  -5  13       68.87       73.92     42.30 o 
  10  -5  13      396.75      447.32     32.21 o 
  11  -5  13       16.62       14.59     36.47 o 
  -7  -4  13      239.58      188.68     24.33 o 
  -6  -4  13        3.96       16.95     19.51 o 
  -5  -4  13      472.99      418.30     27.59 o 
  -4  -4  13      930.29      929.48     28.37 o 
  -3  -4  13     1253.68     1378.27     31.10 o 
  -2  -4  13        3.55       18.39     18.13 o 
  -1  -4  13        8.29        5.39     18.85 o 
   0  -4  13      195.04      148.07     36.47 o 
   1  -4  13      484.32      494.95     18.51 o 
   2  -4  13     4896.50     4932.68     48.87 o 
   3  -4  13      521.27      526.62     43.76 o 
   4  -4  13       10.16       10.94     31.36 o 
   5  -4  13      391.99      416.48     45.22 o 
   6  -4  13     1120.85     1062.72     53.25 o 
   7  -4  13      463.29      523.70     43.03 o 
   8  -4  13      742.99      708.97     45.95 o 
   9  -4  13       96.27       93.54     26.80 o 
  10  -4  13      251.19      255.96     27.79 o 
  11  -4  13      101.46       94.82     37.93 o 
  -7  -3  13        9.34       21.93     20.42 o 
  -6  -3  13      253.27      211.83     21.88 o 
  -5  -3  13      102.03       90.81     22.84 o 
  -4  -3  13       31.71       35.63     18.07 o 
  -3  -3  13       49.57       31.79     17.42 o 
  -2  -3  13      615.63      652.45     27.42 o 
  -1  -3  13      126.46       98.27     17.61 o 
   0  -3  13      329.13      320.20     37.93 o 
   1  -3  13      192.07      173.61     15.84 o 
   2  -3  13     1040.39     1024.32     22.18 o 
   3  -3  13     4726.67     4632.53     43.40 o 
   4  -3  13     1499.22     1539.01     56.89 o 
   5  -3  13     1977.19     1851.92     60.54 o 
   6  -3  13      341.08      420.13     42.30 o 
   7  -3  13      565.32      582.05     43.76 o 
   8  -3  13        3.55        1.67     23.46 o 
   9  -3  13      722.41      775.51     33.64 o 
  10  -3  13      651.44      690.12     34.79 o 
  11  -3  13      202.40      187.45     47.41 o 
  -8  -2  13      380.52      393.12     26.91 o 
  -7  -2  13       58.93       55.31     20.60 o 
  -6  -2  13       67.22       67.69     19.63 o 
  -5  -2  13      276.85      265.16     21.56 o 
  -4  -2  13     1845.25     1953.05     41.74 o 
  -3  -2  13     1167.74     1145.19     28.67 o 
  -2  -2  13     1539.61     1460.07     30.80 o 
  -1  -2  13       74.76       67.79     16.89 o 
   0  -2  13        6.07       15.32     38.66 o 
   1  -2  13      274.39      349.89     31.36 o 
   2  -2  13     1355.95     1411.04     27.55 o 
   3  -2  13      242.11      241.56     16.13 o 
   4  -2  13       54.19       24.07     36.47 o 
   5  -2  13      660.75      733.77     46.68 o 
   6  -2  13      223.99      260.39     40.12 o 
   7  -2  13       17.80       37.93     32.82 o 
   8  -2  13     1248.85     1135.40     46.32 o 
   9  -2  13      155.16      144.59     23.57 o 
  10  -2  13       43.03       81.69     34.28 o 
  11  -2  13        5.62       22.61     37.20 o 
  -8  -1  13       71.25       77.41     21.87 o 
  -7  -1  13       59.40       81.02     21.87 o 
  -6  -1  13       23.26       17.24     17.54 o 
  -5  -1  13       23.70       25.94     18.74 o 
  -4  -1  13     1054.03     1193.35     34.67 o 
  -3  -1  13      347.25      335.20     22.91 o 
  -2  -1  13     4673.55     4850.12     48.15 o 
  -1  -1  13     3920.97     4007.55     52.92 o 
   0  -1  13     1770.85     1639.46     38.94 o 
   1  -1  13     1629.90     1652.81     31.48 o 
   2  -1  13     1003.78     1024.82     25.80 o 
   3  -1  13     2882.06     2970.68     70.75 o 
   4  -1  13      193.09      171.38     16.55 o 
   5  -1  13     5273.80     5509.09     86.80 o 
   6  -1  13       14.21       31.36     34.28 o 
   7  -1  13        9.08       65.65     32.82 o 
   8  -1  13      842.63      922.61     58.72 o 
   9  -1  13     2659.15     2684.41     47.97 o 
  10  -1  13     1814.21     1715.53     62.73 o 
  11  -1  13      530.56      490.15     52.52 o 
  -8   0  13        2.94       27.30     22.11 o 
  -7   0  13      149.45      156.38     21.19 o 
  -6   0  13       54.19       47.98     18.19 o 
  -5   0  13      378.10      343.19     21.66 o 
  -4   0  13      754.38      677.25     24.40 o 
  -3   0  13     1306.05     1309.88     69.29 o 
  -2   0  13     1045.90      969.77     29.28 o 
  -1   0  13       32.11       35.79     16.52 o 
   0   0  13      547.80      477.38     28.45 o 
   1   0  13      161.36      191.28     19.04 o 
   2   0  13        8.61       14.16     15.37 o 
   3   0  13       19.91       47.69     15.46 o 
   4   0  13      149.87      154.43     16.79 o 
   5   0  13      850.67      921.95     47.41 o 
   6   0  13       12.21        2.19     32.82 o 
   7   0  13     1092.76      997.10     31.72 o 
   8   0  13        3.30        2.45     22.62 o 
   9   0  13       46.09       35.39     19.26 o 
  10   0  13       10.15       16.05     22.54 o 
  11   0  13      240.40      194.75     46.68 o 
  12   0  13       90.77       99.20     48.14 o 
  -8   1  13      349.33      373.57     27.29 o 
  -7   1  13      257.32      296.77     23.13 o 
  -6   1  13       50.46       47.18     18.55 o 
  -5   1  13      691.43      737.11     28.29 o 
  -4   1  13      810.23      919.04     26.18 o 
  -3   1  13       72.84       74.17     14.94 o 
  -2   1  13     3723.07     3919.19     55.07 o 
  -1   1  13     4838.38     5101.76     53.45 o 
   0   1  13     3798.91     3713.32     88.62 o 
   1   1  13      896.27     1020.44     24.15 o 
   2   1  13      707.15      761.88     25.19 o 
   3   1  13     1017.01     1001.81     59.81 o 
   4   1  13     1644.87     1577.26     32.20 o 
   7   1  13      182.05      206.53     23.48 o 
   8   1  13     1057.46     1066.71     60.54 o 
   9   1  13     3658.51     3742.60     56.56 o 
  10   1  13     1581.90     1544.52     71.12 o 
  11   1  13      488.10      508.94     34.06 o 
  12   1  13       48.19       29.91     45.22 o 
  -8   2  13      564.27      573.30     36.81 o 
  -7   2  13        0.26        9.32     23.57 o 
  -6   2  13       56.96       49.52     18.92 o 
  -5   2  13      530.48      506.42     23.28 o 
  -4   2  13      285.56      326.85     19.94 o 
  -3   2  13      992.39     1048.73     25.11 o 
  -2   2  13       78.93      104.55     18.48 o 
  -1   2  13      794.31      741.06     39.39 o 
   0   2  13        0.27       22.61     18.37 o 
   1   2  13       51.10       96.32     19.33 o 
   2   2  13     1473.06     1521.41     27.34 o 
   3   2  13      228.98      195.45     19.83 o 
   4   2  13       10.39       21.15     20.42 o 
   5   2  13      593.80      628.58     24.88 o 
   6   2  13      921.28      887.82     33.19 o 
   7   2  13       71.66       51.88     22.32 o 
   8   2  13       38.63       34.12     20.68 o 
   9   2  13      331.29      279.51     28.24 o 
  10   2  13       25.16       32.77     24.91 o 
  11   2  13      559.32      567.88     35.03 o 
  12   2  13      121.36      143.11     31.64 o 
  -7   3  13      112.74      117.17     26.80 o 
  -6   3  13      251.44      197.04     29.65 o 
  -5   3  13       89.59      124.55     17.69 o 
  -4   3  13      575.34      524.23     21.13 o 
  -3   3  13        0.80       18.33     14.48 o 
  -2   3  13       99.87      115.07     15.26 o 
  -1   3  13      304.87      333.27     33.19 o 
   0   3  13     3305.25     3217.50     46.50 o 
   1   3  13       22.36       32.65     16.48 o 
   2   3  13      557.09      573.25     24.82 o 
   3   3  13      392.21      363.97     29.91 o 
   4   3  13     2515.99     2438.95     71.12 o 
   5   3  13     6153.88     6118.88     49.58 o 
   6   3  13      309.66      329.65     24.07 o 
   7   3  13        7.19       21.56     22.94 o 
   8   3  13      281.39      293.54     27.32 o 
   9   3  13      841.08      846.86     35.78 o 
  10   3  13     1067.58     1013.99     47.05 o 
  11   3  13      424.79      448.56     31.72 o 
  12   3  13      118.73      133.02     30.31 o 
  -7   4  13       18.30       11.33     24.17 o 
  -6   4  13      159.66      118.81     28.08 o 
  -5   4  13      307.20      193.11     28.31 o 
  -4   4  13      187.75      217.22     25.77 o 
  -3   4  13       57.50       54.77     14.59 o 
  -2   4  13     1412.48     1340.00     36.30 o 
  -1   4  13     2000.48     1800.60     30.87 o 
   0   4  13      599.87      597.77     33.55 o 
   1   4  13      599.31      562.49     23.66 o 
   2   4  13      544.33      529.33     24.74 o 
   3   4  13       15.28       29.46     17.23 o 
   4   4  13       97.56       79.01     13.21 o 
   5   4  13      154.96      147.91     17.94 o 
   6   4  13     2471.93     2403.83     44.13 o 
   7   4  13      267.65      246.35     26.99 o 
   8   4  13      538.17      541.29     30.89 o 
   9   4  13       33.97       58.93     26.53 o 
  10   4  13      245.59      235.47     29.63 o 
  11   4  13     1030.27     1053.36     41.77 o 
  12   4  13      160.45      254.66     32.16 o 
  -7   5  13      607.44      578.89     34.74 o 
  -6   5  13      153.19      155.41     27.07 o 
  -5   5  13      963.29     1138.60     39.97 o 
  -4   5  13      309.06      240.79     26.47 o 
  -3   5  13     1602.61     1479.14     39.45 o 
  -2   5  13     2186.56     2163.45     47.81 o 
  -1   5  13       88.88       76.14     17.04 o 
   0   5  13     1965.43     1927.21     31.95 o 
   1   5  13      203.32      184.50     17.01 o 
   2   5  13       43.88       45.59     17.02 o 
   3   5  13      217.32      222.93     14.38 o 
   4   5  13     1118.31     1062.48     21.18 o 
   5   5  13     3254.58     3208.59     33.46 o 
   6   5  13     1051.38     1039.65     33.48 o 
   7   5  13      959.31      964.41     35.19 o 
   8   5  13      188.89      203.12     25.49 o 
   9   5  13      685.86      693.37     34.28 o 
  10   5  13       27.95       21.18     26.04 o 
  11   5  13       35.31       67.44     28.34 o 
  -7   6  13      110.15       62.95     27.72 o 
  -6   6  13       11.34       19.74     26.45 o 
  -5   6  13       91.90       53.39     24.82 o 
  -4   6  13       66.62       27.37     24.40 o 
  -3   6  13        2.60       -0.65     18.77 o 
  -2   6  13       42.46       50.50     18.30 o 
  -1   6  13       27.77       27.36     16.18 o 
   0   6  13     1445.16     1323.39     27.83 o 
   1   6  13     3720.89     3825.34     41.17 o 
   2   6  13     3637.91     3559.51     33.45 o 
   3   6  13     2562.63     2403.59     28.68 o 
   4   6  13     1699.82     1606.88     25.65 o 
   5   6  13      435.01      388.99     17.62 o 
   6   6  13     3489.18     3547.35     87.89 o 
   7   6  13      279.73      286.87     40.85 o 
   8   6  13     1279.59     1175.74     37.37 o 
   9   6  13      664.04      794.89     36.34 o 
  10   6  13      511.46      474.48     34.29 o 
  11   6  13      330.17      348.79     33.19 o 
  -6   7  13     1228.32     1200.29     43.99 o 
  -5   7  13     1352.56     1483.89     44.73 o 
  -4   7  13      523.45      422.27     30.93 o 
  -3   7  13       35.57       44.68     17.91 o 
  -2   7  13      139.46      116.57     17.81 o 
  -1   7  13      163.48      161.44     18.89 o 
   0   7  13       90.63       82.99     17.28 o 
   1   7  13       14.65        6.59     10.90 o 
   2   7  13        6.72        7.07     12.20 o 
   3   7  13       94.13       84.83     11.12 o 
   4   7  13      717.76      692.87     16.11 o 
   5   7  13     2219.33     2092.30     28.90 o 
   6   7  13      259.73      228.31     26.46 o 
   7   7  13      163.18      135.80     37.56 o 
   8   7  13      259.61      259.20     28.24 o 
   9   7  13        2.71       -5.27     24.54 o 
  10   7  13       96.21       77.02     30.48 o 
  11   7  13        1.00        9.16     32.08 o 
  -6   8  13       12.32       18.67     28.34 o 
  -5   8  13      194.70      172.03     30.66 o 
  -4   8  13      730.83      760.04     30.27 o 
  -3   8  13     1911.57     1713.65     36.04 o 
  -2   8  13     1243.93     1214.53     31.23 o 
  -1   8  13      389.75      359.59     21.26 o 
   0   8  13     2035.72     2084.24     34.35 o 
   1   8  13       75.98       94.18     14.51 o 
   2   8  13      723.52      717.13     18.42 o 
   3   8  13      706.78      677.98     15.48 o 
   4   8  13     1229.91     1200.56     23.61 o 
   5   8  13      718.34      745.07     20.73 o 
   6   8  13     1052.57     1052.52     33.95 o 
   7   8  13       13.62        7.93     23.13 o 
   8   8  13      597.94      638.01     34.67 o 
   9   8  13      311.94      328.98     30.74 o 
  10   8  13      152.52      132.15     31.67 o 
  -5   9  13      531.46      469.93     29.01 o 
  -4   9  13       81.22       38.72     22.90 o 
  -3   9  13       20.23       27.22     20.49 o 
  -2   9  13       51.72       51.79     19.42 o 
  -1   9  13       81.43       69.98     18.51 o 
   0   9  13        9.05        8.93     15.77 o 
   1   9  13       44.90       45.50     14.35 o 
   2   9  13      300.13      302.59     21.33 o 
   3   9  13      702.34      719.09     25.94 o 
   4   9  13      888.00      828.50     26.42 o 
   5   9  13       20.65       24.79     14.05 o 
   6   9  13      136.06      147.26     23.65 o 
   7   9  13        9.00      -12.68     23.26 o 
   8   9  13       27.09       18.19     25.10 o 
   9   9  13      218.52      195.70     30.22 o 
  10   9  13       61.11       63.40     32.05 o 
  -4  10  13      758.01      752.75     31.92 o 
  -3  10  13      460.66      403.90     25.11 o 
  -2  10  13     1981.08     1851.54     37.47 o 
  -1  10  13      313.51      317.34     21.43 o 
   0  10  13        7.89        7.07     16.61 o 
   1  10  13      538.59      635.29     20.17 o 
   2  10  13      520.01      558.20     25.20 o 
   3  10  13      944.22      922.95     28.22 o 
   4  10  13      402.61      470.66     22.82 o 
   5  10  13      246.88      282.73     42.67 o 
   6  10  13      430.33      454.51     30.27 o 
   7  10  13      161.60      175.69     26.79 o 
   8  10  13      485.81      582.29     49.23 o 
   9  10  13      398.32      407.29     33.02 o 
  -3  11  13       29.10       46.37     22.11 o 
  -2  11  13      128.12       98.34     20.73 o 
  -1  11  13       36.24       38.60     19.73 o 
   0  11  13       20.24       18.75     18.06 o 
   1  11  13        8.48       13.18     19.30 o 
   2  11  13       23.83       21.59     18.51 o 
   3  11  13       28.68       23.89     18.43 o 
   4  11  13      264.75      244.18     31.20 o 
   5  11  13      100.72      104.01     30.62 o 
   6  11  13       42.69       14.59     45.22 o 
   7  11  13        2.65      -12.40     45.95 o 
   8  11  13       51.89       44.71     28.20 o 
  -2  12  13      474.98      445.52     39.02 o 
  -1  12  13      285.50      285.99     29.05 o 
   0  12  13       79.31       76.68     20.27 o 
   1  12  13      878.63      958.30     30.46 o 
   2  12  13     1577.22     1663.74     35.82 o 
   3  12  13     1114.55     1161.58     41.97 o 
   4  12  13      568.13      590.50     37.91 o 
   5  12  13       70.12       70.39     29.40 o 
   6  12  13       18.58       13.13     37.20 o 
   7  12  13        5.67       -8.02     48.87 o 
   0  13  13       75.90       44.01     27.82 o 
   1  13  13      234.60      230.92     33.24 o 
   2  13  13        1.24       11.95     29.14 o 
   3  13  13       57.19       76.28     31.93 o 
   4  13  13      369.82      411.80     35.22 o 
   5  13  13       44.42       60.29     29.14 o 
  -1 -11  14      112.43      107.95     51.06 o 
   0 -11  14       73.20       91.90     55.43 o 
   1 -11  14      537.22      486.50     62.73 o 
   2 -11  14     2867.51     2961.32     94.82 o 
   3 -11  14      545.29      613.42     59.81 o 
   4 -11  14     1166.95     1133.47     67.10 o 
   5 -11  14      138.45      195.48     56.16 o 
  -3 -10  14        4.49       10.70     29.07 o 
  -2 -10  14        6.84       23.34     53.97 o 
  -1 -10  14       74.83       53.97     53.25 o 
   0 -10  14      567.10      530.27     57.62 o 
   1 -10  14        4.43        8.75     51.06 o 
   2 -10  14      145.08      138.58     53.25 o 
   3 -10  14        0.41       35.74     43.76 o 
   4 -10  14      117.34      165.57     42.30 o 
   5 -10  14        2.85       51.79     45.22 o 
   6 -10  14       15.95      130.56     49.60 o 
  -4  -9  14      156.99      151.90     35.38 o 
  -3  -9  14      915.55      883.25     43.61 o 
  -2  -9  14     1086.33     1115.10     43.72 o 
  -1  -9  14      445.40      421.59     51.06 o 
   0  -9  14      126.45      121.08     50.33 o 
   1  -9  14      206.72      184.54     43.76 o 
   2  -9  14     1221.35     1216.62     61.27 o 
   3  -9  14     1416.93     1407.72     69.29 o 
   4  -9  14     1154.43     1044.49     56.89 o 
   5  -9  14      169.61      199.12     46.68 o 
   6  -9  14        9.68       29.91     45.95 o 
   7  -9  14        4.13       43.03     48.87 o 
   8  -9  14      393.04      439.09     53.25 o 
  -5  -8  14       43.69       86.55     29.07 o 
  -4  -8  14       19.14       33.91     30.14 o 
  -3  -8  14       34.89       24.07     19.82 o 
  -2  -8  14        0.53       10.66     28.46 o 
  -1  -8  14      262.84      245.08     43.76 o 
   0  -8  14      576.40      560.17     53.25 o 
   1  -8  14        0.04       13.86     47.41 o 
   2  -8  14       10.95       14.59     47.41 o 
   3  -8  14       39.32       26.26     42.30 o 
   4  -8  14        2.56       -4.38     46.68 o 
   5  -8  14      357.50      383.66     52.52 o 
   6  -8  14       47.05       36.47     37.93 o 
   7  -8  14       20.81       37.20     43.03 o 
   8  -8  14      392.99      322.39     45.95 o 
  -5  -7  14      101.56       97.03     32.91 o 
  -4  -7  14      685.22      740.83     30.00 o 
  -3  -7  14     1407.38     1355.79     35.39 o 
  -2  -7  14     1959.25     1966.97     39.38 o 
  -1  -7  14      422.62      440.55     54.70 o 
   0  -7  14     1415.00     1492.33     68.56 o 
   1  -7  14        1.75       25.53     44.49 o 
   2  -7  14        5.32       17.51     45.95 o 
   3  -7  14     1006.69      874.54     58.35 o 
   4  -7  14     1252.73     1185.26     61.27 o 
   5  -7  14        5.21        2.92     40.85 o 
   6  -7  14      408.86      382.93     50.33 o 
   7  -7  14      282.39      347.19     48.14 o 
   8  -7  14       99.71      183.81     47.41 o 
   9  -7  14      647.42      630.28     36.36 o 
  -6  -6  14        8.88        9.48     43.03 o 
  -5  -6  14      105.40      119.43     22.17 o 
  -4  -6  14       24.86       19.00     20.02 o 
  -3  -6  14      486.46      438.78     25.90 o 
  -2  -6  14       10.28       26.09     21.40 o 
  -1  -6  14      962.14      938.16     34.79 o 
   0  -6  14      546.71      453.68     45.95 o 
   1  -6  14        3.98       -8.02     41.58 o 
   2  -6  14      673.56      659.37     50.33 o 
   3  -6  14      149.49      140.77     37.20 o 
   4  -6  14        2.94       32.82     45.22 o 
   5  -6  14     1184.15     1247.99     61.27 o 
   6  -6  14     1311.68     1202.04     62.73 o 
   7  -6  14      138.04      133.48     41.58 o 
   8  -6  14       20.98       51.79     41.58 o 
   9  -6  14      217.67      264.55     29.57 o 
  10  -6  14      541.12      503.90     36.85 o 
  -6  -5  14     1610.47     1858.11     60.17 o 
  -5  -5  14      132.39      117.81     23.30 o 
  -4  -5  14      518.69      522.80     26.29 o 
  -3  -5  14     1232.55     1090.06     31.27 o 
  -2  -5  14      698.01      708.00     28.04 o 
  -1  -5  14      974.08     1062.81     36.87 o 
   0  -5  14     1468.34     1466.07     59.81 o 
   1  -5  14     2679.16     2758.55     76.59 o 
   2  -5  14     2662.52     2741.78     78.04 o 
   3  -5  14     3216.38     2866.50     79.50 o 
   4  -5  14     2969.32     2875.26     73.67 o 
   5  -5  14      842.54      965.71     53.97 o 
   6  -5  14        0.10        0.00     34.28 o 
   7  -5  14      398.78      408.46     48.87 o 
   8  -5  14      721.73      698.03     52.52 o 
   9  -5  14       43.88       41.96     24.69 o 
  10  -5  14      425.45      466.07     51.79 o 
  -7  -4  14       87.94       88.82     22.64 o 
  -6  -4  14       19.31       34.60     20.52 o 
  -5  -4  14        6.90       29.71     25.01 o 
  -4  -4  14      678.53      658.89     27.91 o 
  -3  -4  14      241.21      197.80     22.45 o 
  -2  -4  14      116.61       63.10     19.79 o 
  -1  -4  14     1550.21     1275.29     52.15 o 
   0  -4  14      999.39     1044.49     60.54 o 
   1  -4  14     1003.56      962.80     59.08 o 
   2  -4  14     1066.37     1004.37     49.60 o 
   3  -4  14     2513.97     2271.32     68.56 o 
   4  -4  14      358.83      336.25     42.30 o 
   5  -4  14     1002.32     1017.50     53.25 o 
   6  -4  14     1590.81     1514.94     56.89 o 
   7  -4  14      439.41      447.85     46.68 o 
   8  -4  14      141.33      153.90     43.03 o 
   9  -4  14      140.32      144.21     28.11 o 
  10  -4  14      621.44      641.55     36.52 o 
  11  -4  14      146.70      159.01     50.33 o 
  -7  -3  14      728.07      804.47     31.34 o 
  -6  -3  14      393.75      449.70     26.30 o 
  -5  -3  14       98.70       69.48     23.95 o 
  -4  -3  14      342.32      329.14     23.18 o 
  -3  -3  14      971.07      871.52     28.62 o 
  -2  -3  14      902.54      922.55     27.10 o 
  -1  -3  14      576.58      581.58     24.77 o 
   0  -3  14      204.61      171.41     39.39 o 
   1  -3  14      296.73      287.24     18.71 o 
   2  -3  14      386.28      386.79     18.10 o 
   3  -3  14      709.13      696.01     20.24 o 
   4  -3  14     1553.30     1590.07     60.54 o 
   5  -3  14        2.69      -10.21     40.85 o 
   6  -3  14      284.33      292.49     43.76 o 
   7  -3  14        1.58        4.38     33.55 o 
   8  -3  14      195.10      196.94     37.93 o 
   9  -3  14        0.67        5.47     26.82 o 
  10  -3  14       61.97       83.52     27.34 o 
  11  -3  14       39.31       41.58     42.30 o 
  -7  -2  14       52.26       54.36     22.71 o 
  -6  -2  14      229.82      245.83     23.57 o 
  -5  -2  14        4.31       23.26     19.12 o 
  -4  -2  14      259.04      229.14     24.76 o 
  -3  -2  14      760.52      657.41     24.77 o 
  -2  -2  14      115.77      142.52     20.52 o 
  -1  -2  14      511.59      500.95     23.80 o 
   0  -2  14     2040.61     2192.55     69.29 o 
   1  -2  14       60.54       25.56     16.79 o 
   2  -2  14      653.73      690.89     25.53 o 
   3  -2  14     1132.31     1112.37     50.69 o 
   4  -2  14      548.00      579.87     42.30 o 
   5  -2  14     1915.01     2137.11     66.37 o 
   6  -2  14      187.77      196.21     40.85 o 
   7  -2  14      501.48      493.07     41.58 o 
   8  -2  14      171.88      190.73     26.56 o 
   9  -2  14      229.30      215.43     29.28 o 
  10  -2  14      662.75      655.72     53.97 o 
  11  -2  14      808.61      819.11     56.89 o 
  -7  -1  14       22.53       30.07     21.41 o 
  -6  -1  14      118.99      165.06     21.22 o 
  -5  -1  14        3.53       23.55     19.05 o 
  -4  -1  14      462.07      448.04     27.42 o 
  -3  -1  14      212.64      186.02     35.74 o 
  -2  -1  14       14.32       21.33     18.47 o 
  -1  -1  14     3281.30     3365.18     41.99 o 
   0  -1  14     1362.42     1284.72     26.87 o 
   1  -1  14       42.02       35.52     16.98 o 
   2  -1  14      565.56      571.66     22.97 o 
   3  -1  14      217.74      237.73     28.81 o 
   4  -1  14      467.35      409.86     19.86 o 
   5  -1  14      247.47      216.63     43.03 o 
   6  -1  14     2169.06     2186.71     64.19 o 
   7  -1  14      512.60      615.61     43.03 o 
   8  -1  14       30.24       61.89     24.98 o 
   9  -1  14       16.32       20.77     25.65 o 
  10  -1  14      215.04      203.50     44.49 o 
  11  -1  14        1.88       35.01     38.66 o 
  -7   0  14      423.07      356.25     25.49 o 
  -6   0  14      286.14      286.11     23.92 o 
  -5   0  14      132.87      144.66     19.04 o 
  -4   0  14     2727.22     2655.56     40.23 o 
  -3   0  14     1918.00     1772.47     38.73 o 
  -2   0  14      449.25      427.25     26.62 o 
  -1   0  14     1463.93     1473.83     30.69 o 
   0   0  14     3364.35     3545.40     41.17 o 
   1   0  14     1644.83     1632.36     33.95 o 
   2   0  14     2566.98     2657.40     40.19 o 
   3   0  14      373.83      335.73     25.89 o 
   4   0  14     2498.06     2663.44     39.12 o 
   5   0  14     3749.95     3722.08     75.86 o 
   6   0  14      212.29      204.23     36.47 o 
   7   0  14       15.97       24.07     24.49 o 
   8   0  14      719.06      640.79     31.45 o 
   9   0  14      160.03      179.81     26.90 o 
  10   0  14     1228.00     1240.69     62.00 o 
  11   0  14     1281.11     1266.22     64.19 o 
  -7   1  14        4.57       18.12     22.21 o 
  -6   1  14       99.34       99.99     20.80 o 
  -5   1  14       31.21       43.10     17.86 o 
  -4   1  14       91.98      105.69     18.64 o 
  -3   1  14      263.91      274.94     18.41 o 
  -2   1  14     1306.35     1374.23     34.16 o 
  -1   1  14       18.33       56.16     29.91 o 
   0   1  14        0.54       31.92     17.44 o 
   1   1  14        4.91       11.56     15.87 o 
   2   1  14       60.85       53.56     19.22 o 
   3   1  14        0.28        1.90     17.48 o 
   4   1  14      536.59      519.43     23.44 o 
   5   1  14        1.08       18.78     18.19 o 
   6   1  14      730.65      772.42     43.03 o 
   7   1  14       26.71       43.21     22.95 o 
   8   1  14      528.83      512.03     24.28 o 
   9   1  14      133.81      144.81     25.27 o 
  10   1  14      273.87      242.37     29.18 o 
  11   1  14      175.13      162.31     30.42 o 
  -7   2  14        6.04       -1.82     25.79 o 
  -6   2  14      225.41      286.50     22.46 o 
  -5   2  14      426.14      405.63     22.11 o 
  -4   2  14      638.45      589.52     22.40 o 
  -3   2  14     3638.31     3596.29     55.62 o 
  -2   2  14      350.14      329.26     25.89 o 
  -1   2  14      776.65      784.28     30.53 o 
   0   2  14     3540.53     3573.88     49.09 o 
   1   2  14     2730.88     2546.61     42.16 o 
   2   2  14     2596.85     2465.32     96.64 o 
   3   2  14      470.42      438.52     24.56 o 
   4   2  14      510.67      510.61     25.04 o 
   5   2  14      752.78      763.04     31.00 o 
   6   2  14        7.11        1.33     17.19 o 
   7   2  14      541.47      448.73     30.14 o 
   8   2  14       26.17       30.03     24.91 o 
   9   2  14      116.88      121.42     36.47 o 
  10   2  14      651.05      647.59     59.45 o 
  11   2  14     1089.96     1106.33     40.74 o 
  -7   3  14        0.16        0.50     27.16 o 
  -6   3  14      234.29      161.24     27.72 o 
  -5   3  14       12.52        5.52     25.53 o 
  -4   3  14      229.47      203.34     19.55 o 
  -3   3  14     1532.58     1431.53     28.27 o 
  -2   3  14       95.45      124.75     15.66 o 
  -1   3  14      391.37      344.05     24.24 o 
   0   3  14      305.08      351.33     23.46 o 
   1   3  14      119.48       77.59     20.46 o 
   2   3  14       16.50       17.61     19.42 o 
   3   3  14      604.06      627.32     28.08 o 
   4   3  14     1213.37     1123.99     41.58 o 
   5   3  14      123.18       97.73     22.43 o 
   6   3  14      891.51      850.46     31.46 o 
   7   3  14       97.54       81.72     21.88 o 
   8   3  14       67.09       88.24     23.95 o 
   9   3  14      259.47      271.74     29.90 o 
  10   3  14      534.20      520.17     34.27 o 
  11   3  14      102.74       92.40     30.01 o 
  -7   4  14        3.28        1.80     27.94 o 
  -6   4  14       42.75       61.63     23.72 o 
  -5   4  14      431.96      367.51     31.96 o 
  -4   4  14     1907.86     1801.59     45.82 o 
  -3   4  14     3795.62     3775.82    108.68 o 
  -2   4  14      677.54      603.00     24.59 o 
  -1   4  14     3413.34     3229.84     41.35 o 
   0   4  14       13.91       11.20     18.48 o 
   1   4  14      556.28      517.62     30.63 o 
   2   4  14     4780.89     4918.11     87.16 o 
   3   4  14     1193.43     1103.34     31.72 o 
   4   4  14     1052.24     1038.41     26.98 o 
   5   4  14      121.70      104.01     17.27 o 
   6   4  14      377.40      366.35     26.47 o 
   7   4  14     1132.84     1128.07     64.92 o 
   8   4  14       11.75        7.95     21.40 o 
   9   4  14        1.59        3.00     26.17 o 
  10   4  14      535.67      547.24     34.56 o 
  11   4  14      374.00      430.03     33.02 o 
  -6   5  14        5.65       13.69     27.42 o 
  -5   5  14      381.30      303.06     29.62 o 
  -4   5  14      312.24      325.44     29.86 o 
  -3   5  14      482.56      414.98     30.17 o 
  -2   5  14      484.99      539.23     23.32 o 
  -1   5  14      322.53      258.15     21.02 o 
   0   5  14      554.75      571.39     22.34 o 
   1   5  14        9.58       20.64     14.93 o 
   2   5  14      416.02      422.17     37.56 o 
   3   5  14     3064.78     3044.93     47.45 o 
   4   5  14     1162.37     1154.82     23.49 o 
   5   5  14      177.96      159.57     16.11 o 
   6   5  14     1313.51     1283.75     45.22 o 
   7   5  14        7.42       16.38     22.68 o 
   8   5  14     1004.19     1043.33     49.23 o 
   9   5  14      395.80      423.23     29.57 o 
  10   5  14      613.50      566.47     36.34 o 
  11   5  14      146.76      163.22     29.86 o 
  -6   6  14       51.99      100.66     30.43 o 
  -5   6  14     1205.22     1068.74     40.88 o 
  -4   6  14     1196.54     1263.25     42.53 o 
  -3   6  14     4044.23     4171.57     52.33 o 
  -2   6  14      195.62      177.95     20.22 o 
  -1   6  14       22.80       24.85     18.28 o 
   0   6  14       18.34       22.09     16.63 o 
   1   6  14       27.06       44.56     16.63 o 
   2   6  14      433.18      484.92     17.06 o 
   3   6  14      303.25      247.88     16.52 o 
   4   6  14       78.69       66.75     15.07 o 
   5   6  14      154.32      131.92     16.41 o 
   6   6  14      786.23      806.18     24.63 o 
   7   6  14      573.67      608.16     23.27 o 
   8   6  14      221.89      211.46     28.54 o 
   9   6  14       26.77       21.23     25.21 o 
  10   6  14      454.94      477.51     35.78 o 
  11   6  14       44.49       56.83     29.57 o 
  -6   7  14      319.47      359.10     41.21 o 
  -5   7  14       50.86       43.96     25.21 o 
  -4   7  14        0.03       15.26     21.44 o 
  -3   7  14     1188.79     1174.27     31.53 o 
  -2   7  14     1222.46     1277.49     32.25 o 
  -1   7  14      208.33      205.10     18.88 o 
   0   7  14      104.86       76.03     16.39 o 
   1   7  14        9.38       11.20     15.02 o 
   2   7  14      351.54      386.84     14.62 o 
   3   7  14     3245.50     3397.72     35.41 o 
   4   7  14     2097.36     1977.64     24.02 o 
   5   7  14      367.46      397.14     18.67 o 
   6   7  14      713.80      731.66     21.00 o 
   7   7  14      519.07      464.19     21.57 o 
   8   7  14      362.10      477.16     33.10 o 
   9   7  14      280.58      267.01     30.67 o 
  10   7  14      959.17      875.69     40.27 o 
  -5   8  14      102.95       73.16     23.21 o 
  -4   8  14      787.06      885.70     32.63 o 
  -3   8  14      547.26      500.96     25.93 o 
  -2   8  14      190.55      174.50     20.69 o 
  -1   8  14        6.22        8.70     18.01 o 
   0   8  14      164.42      133.88     17.31 o 
   1   8  14       45.48       45.71     15.73 o 
   2   8  14      107.03       94.08     14.74 o 
   3   8  14      726.93      721.00     20.27 o 
   4   8  14       58.51       57.00     14.14 o 
   5   8  14      586.50      570.75     19.76 o 
   6   8  14       14.14       17.04     14.89 o 
   7   8  14      217.99      199.33     35.74 o 
   8   8  14      337.02      301.29     29.14 o 
   9   8  14       69.38       76.90     26.38 o 
  10   8  14        0.55       -5.75     31.57 o 
  -4   9  14       39.83       51.79     23.24 o 
  -3   9  14      103.30      146.64     23.23 o 
  -2   9  14     1844.01     1726.76     37.04 o 
  -1   9  14      913.68     1007.96     36.29 o 
   0   9  14     1157.81     1093.93     33.32 o 
   1   9  14       76.98       81.00     16.74 o 
   2   9  14       40.51       41.15     14.40 o 
   3   9  14     1391.58     1414.93     31.84 o 
   4   9  14      608.68      555.03     25.39 o 
   5   9  14      722.77      776.49     22.03 o 
   6   9  14       32.13       43.18     23.06 o 
   7   9  14      459.17      492.12     31.67 o 
   8   9  14       52.96       86.36     26.78 o 
   9   9  14      277.73      297.72     31.47 o 
  -3  10  14      557.38      505.43     27.17 o 
  -2  10  14       34.10       16.71     19.90 o 
  -1  10  14        5.29       -1.13     18.74 o 
   0  10  14        1.26       10.82     17.20 o 
   1  10  14        0.72       14.71     18.24 o 
   2  10  14        0.48       10.88     18.29 o 
   3  10  14        6.03        6.13     18.94 o 
   4  10  14       69.08       75.33     20.07 o 
   5  10  14      355.54      357.05     30.98 o 
   6  10  14       85.06       98.01     24.15 o 
   7  10  14       15.24       33.57     26.16 o 
   8  10  14      227.83      198.49     28.37 o 
  -2  11  14     1148.29     1201.01     34.44 o 
  -1  11  14      736.05      734.21     29.12 o 
   0  11  14      761.93      695.69     35.74 o 
   1  11  14       14.84       30.98     18.76 o 
   2  11  14      724.51      632.26     27.58 o 
   3  11  14      667.12      688.49     27.78 o 
   4  11  14     1178.51     1109.06     43.58 o 
   5  11  14     1394.24     1527.38     47.14 o 
   6  11  14       30.84       48.14     48.14 o 
   7  11  14       29.90       24.80     45.95 o 
  -1  12  14        0.09       19.69     38.66 o 
   0  12  14       63.26       66.26     27.28 o 
   1  12  14       58.72       83.07     20.93 o 
   2  12  14      328.15      357.11     25.64 o 
   3  12  14       19.03       31.45     26.17 o 
   4  12  14        0.93       15.28     26.53 o 
   5  12  14       37.66       12.68     29.70 o 
   6  12  14      458.25      544.13     52.52 o 
   2  13  14      203.71      194.19     34.27 o 
   3  13  14       75.67       91.43     33.51 o 
   1 -11  15      101.06      190.37     57.62 o 
   2 -11  15     1362.42     1404.81     80.23 o 
   3 -11  15      341.62      323.12     55.43 o 
  -1 -10  15      707.12      739.60     61.27 o 
   0 -10  15      535.74      535.37     64.19 o 
   1 -10  15      312.10      300.51     58.35 o 
   2 -10  15       61.08       41.58     55.43 o 
   3 -10  15      384.56      314.37     50.33 o 
   4 -10  15      655.29      655.72     57.62 o 
   5 -10  15      437.20      477.75     53.97 o 
  -3  -9  15       44.21       40.29     29.07 o 
  -2  -9  15        2.78        8.54     29.95 o 
  -1  -9  15        5.10       -5.84     51.06 o 
   0  -9  15       11.96       17.51     42.30 o 
   1  -9  15       80.02       75.86     50.33 o 
   2  -9  15      480.41      509.84     55.43 o 
   3  -9  15        0.94        7.29     48.87 o 
   4  -9  15        0.30        9.48     40.12 o 
   5  -9  15      233.40      164.84     48.14 o 
   6  -9  15      137.03      162.65     51.06 o 
   7  -9  15      261.85      256.02     55.43 o 
  -4  -8  15      328.58      292.25     36.96 o 
  -3  -8  15       67.84       49.75     23.31 o 
  -2  -8  15      176.40      133.04     24.86 o 
  -1  -8  15      674.16      762.94     63.46 o 
   0  -8  15      591.52      690.00     57.62 o 
   1  -8  15      786.27      795.04     63.46 o 
   2  -8  15      218.58      227.57     53.97 o 
   3  -8  15      302.14      271.33     51.06 o 
   4  -8  15      639.13      559.44     59.08 o 
   5  -8  15      357.22      350.11     55.43 o 
   6  -8  15       11.41       -8.02     38.66 o 
   7  -8  15      155.07      182.35     48.14 o 
   8  -8  15       83.64       73.67     42.30 o 
  -4  -7  15       11.77       17.97     22.33 o 
  -3  -7  15        7.42        8.41     23.34 o 
  -2  -7  15       39.17       41.12     20.65 o 
  -1  -7  15       95.19       69.29     45.95 o 
   0  -7  15        1.36       13.13     39.39 o 
   1  -7  15       20.35       14.59     49.60 o 
   2  -7  15        8.88       29.18     47.41 o 
   3  -7  15       17.63        6.56     46.68 o 
   4  -7  15      130.46      109.41     47.41 o 
   5  -7  15       58.18      107.22     47.41 o 
   6  -7  15       45.79       36.47     48.87 o 
   7  -7  15       60.96       62.00     48.87 o 
   8  -7  15      256.92      219.55     51.79 o 
   9  -7  15        2.97       16.05     42.30 o 
  -5  -6  15     1747.84     1718.42     39.90 o 
  -4  -6  15     1632.05     1775.53     39.43 o 
  -3  -6  15       67.02       64.15     21.79 o 
  -2  -6  15     1196.38     1175.07     43.15 o 
  -1  -6  15      406.48      398.25     56.16 o 
   0  -6  15      109.33       88.99     51.06 o 
   1  -6  15     1300.64     1226.83     59.08 o 
   2  -6  15      406.71      323.12     50.33 o 
   3  -6  15      430.84      450.03     47.41 o 
   4  -6  15      897.57     1005.83     62.00 o 
   5  -6  15     1473.06     1549.95     69.29 o 
   6  -6  15     1420.67     1443.46     67.83 o 
   7  -6  15       71.12      103.57     47.41 o 
   8  -6  15        2.48       -0.73     45.95 o 
   9  -6  15      136.42      188.91     45.95 o 
  -5  -5  15        2.51        6.79     21.73 o 
  -4  -5  15       14.15       11.92     21.28 o 
  -3  -5  15      783.21      806.30     30.10 o 
  -2  -5  15      584.62      614.00     27.51 o 
  -1  -5  15        3.40       32.82     45.95 o 
   0  -5  15        5.64       17.51     48.87 o 
   1  -5  15       13.33       -0.73     43.03 o 
   2  -5  15      178.15      207.15     50.33 o 
   3  -5  15       33.45       27.72     47.41 o 
   4  -5  15      166.95      174.32     37.93 o 
   5  -5  15       40.71       46.68     39.39 o 
   6  -5  15        2.25      -11.67     37.93 o 
   7  -5  15     1141.63     1264.03     62.00 o 
   8  -5  15     1132.70     1083.14     59.81 o 
   9  -5  15     1077.00     1011.66     41.74 o 
  10  -5  15       12.47       26.90     29.05 o 
  -6  -4  15      322.52      344.87     27.05 o 
  -5  -4  15      962.71      952.92     37.39 o 
  -4  -4  15     2587.74     2658.63     44.71 o 
  -3  -4  15      170.85      142.80     22.26 o 
  -2  -4  15      449.55      440.27     25.56 o 
  -1  -4  15       18.01       60.72     28.70 o 
   0  -4  15     1562.73     1442.73     67.10 o 
   1  -4  15      326.94      303.43     41.58 o 
   2  -4  15       70.47       43.76     46.68 o 
   3  -4  15     1288.43     1314.36     64.19 o 
   4  -4  15      641.89      673.23     48.14 o 
   5  -4  15      281.25      241.43     43.76 o 
   6  -4  15     1174.96     1097.73     53.97 o 
   7  -4  15      618.02      800.14     54.70 o 
   8  -4  15        3.57        6.56     40.85 o 
   9  -4  15      341.91      385.27     30.74 o 
  10  -4  15      222.17      185.15     30.66 o 
  -6  -3  15        0.32       13.49     22.81 o 
  -5  -3  15        1.40       20.37     23.26 o 
  -4  -3  15      103.84       81.86     24.17 o 
  -3  -3  15     1170.07     1259.53     33.49 o 
  -2  -3  15       96.01      101.00     19.13 o 
  -1  -3  15     1458.96     1574.36     41.32 o 
   0  -3  15       67.49       90.88     18.78 o 
   1  -3  15      483.77      497.85     23.02 o 
   2  -3  15     3344.40     3231.20     83.88 o 
   3  -3  15      721.33      775.34     54.70 o 
   4  -3  15      275.13      267.69     48.87 o 
   5  -3  15     1235.49     1334.05     61.27 o 
   6  -3  15      302.02      296.13     46.68 o 
   7  -3  15      671.72      816.19     49.60 o 
   8  -3  15      833.99      814.00     50.33 o 
   9  -3  15      915.79      942.07     39.67 o 
  10  -3  15       64.16      107.56     30.89 o 
  11  -3  15      135.52      108.68     46.68 o 
  -6  -2  15      144.99      145.21     23.82 o 
  -5  -2  15      685.96      658.31     26.52 o 
  -4  -2  15      537.37      583.55     32.72 o 
  -3  -2  15      409.09      437.10     33.19 o 
  -2  -2  15       54.13       49.73     18.39 o 
  -1  -2  15      177.99      211.87     28.08 o 
   0  -2  15      418.74      488.33     21.21 o 
   1  -2  15     1534.30     1522.93     33.31 o 
   2  -2  15      577.11      582.37     23.71 o 
   3  -2  15      130.04       98.88     16.79 o 
   4  -2  15      185.83      172.39     17.53 o 
   5  -2  15        9.13       -5.11     41.58 o 
   6  -2  15      267.05      239.24     44.49 o 
   7  -2  15      107.76      113.78     37.20 o 
   8  -2  15        4.21       14.28     22.60 o 
   9  -2  15       31.19       41.63     26.24 o 
  10  -2  15       44.82       22.61     33.55 o 
  11  -2  15       17.46       10.94     43.03 o 
  -6  -1  15       48.68       40.17     20.32 o 
  -5  -1  15       58.59       83.66     20.77 o 
  -4  -1  15      117.44      132.43     24.01 o 
  -3  -1  15      161.34      217.67     23.46 o 
  -2  -1  15       28.79       15.81     17.20 o 
  -1  -1  15      588.14      592.71     31.46 o 
   0  -1  15       15.57       34.70     17.50 o 
   1  -1  15     1276.26     1379.91     32.77 o 
   2  -1  15     5581.43     5552.04     66.01 o 
   3  -1  15     1132.95     1100.55     28.43 o 
   4  -1  15     3047.11     3159.14     42.06 o 
   5  -1  15        4.81       51.79     36.47 o 
   6  -1  15       60.63       40.12     35.01 o 
   7  -1  15       23.93       24.80     37.20 o 
   8  -1  15      557.23      605.49     31.41 o 
   9  -1  15     1149.77     1161.37     38.42 o 
  10  -1  15       34.63       28.45     37.93 o 
  11  -1  15      294.51      244.35     49.60 o 
  -6   0  15      170.54      138.38     22.90 o 
  -5   0  15      460.98      462.76     23.77 o 
  -4   0  15      350.10      369.18     22.75 o 
  -3   0  15        4.02       10.17     20.37 o 
  -2   0  15       54.71       50.00     19.73 o 
  -1   0  15       46.27       35.01     32.82 o 
   0   0  15     1097.74     1144.17     28.02 o 
   1   0  15      439.97      405.99     20.70 o 
   2   0  15       15.81       16.53     18.92 o 
   3   0  15       36.64       29.91     18.27 o 
   4   0  15      167.29      180.62     19.32 o 
   5   0  15       60.27      100.66     35.01 o 
   6   0  15      737.19      818.38     48.14 o 
   7   0  15       43.13       83.15     35.74 o 
   8   0  15        4.82       10.23     25.49 o 
   9   0  15        0.81        9.12     25.27 o 
  10   0  15       78.63      115.97     39.39 o 
  11   0  15       63.11      159.74     44.49 o 
  -6   1  15        2.13        9.72     18.89 o 
  -5   1  15        9.72       18.62     18.42 o 
  -4   1  15     1397.87     1309.15     31.54 o 
  -3   1  15     1357.94     1336.42     29.91 o 
  -2   1  15      406.69      396.37     25.89 o 
  -1   1  15     3314.19     3266.21     77.32 o 
   0   1  15     1389.80     1401.35     34.23 o 
   1   1  15     2006.38     2058.68     34.22 o 
   2   1  15     2766.05     2700.57     47.41 o 
   3   1  15     2590.39     2500.81     41.85 o 
   4   1  15     4625.98     4591.56     62.36 o 
   5   1  15       33.90       41.73     19.77 o 
   6   1  15      130.98      167.76     35.74 o 
   7   1  15     1966.98     1863.51     43.03 o 
   8   1  15     2484.41     2606.70     60.17 o 
   9   1  15     1457.08     1485.04     63.46 o 
  10   1  15      405.53      334.80     29.38 o 
  11   1  15      127.80       93.02     29.90 o 
  -6   2  15        0.47       11.67     38.66 o 
  -5   2  15       52.33       41.80     26.06 o 
  -4   2  15        3.65       -0.64     17.44 o 
  -3   2  15      771.98      779.95     25.07 o 
  -2   2  15      676.20      650.70     26.79 o 
  -1   2  15      256.67      244.00     26.26 o 
   0   2  15       20.40       63.25     21.01 o 
   1   2  15      128.44      132.75     21.16 o 
   2   2  15        7.08       22.55     18.93 o 
   3   2  15       80.77       91.83     21.09 o 
   4   2  15       91.65       88.64     20.76 o 
   5   2  15     1343.98     1340.15     34.35 o 
   6   2  15      668.22      722.89     30.31 o 
   7   2  15        0.42       10.69     20.98 o 
   8   2  15       13.03       28.76     19.89 o 
   9   2  15      107.29       88.18     25.77 o 
  10   2  15      281.75      318.64     31.57 o 
  11   2  15      166.30      165.82     50.69 o 
  -6   3  15      324.43      328.41     34.03 o 
  -5   3  15       29.86       31.04     23.36 o 
  -4   3  15      689.55      776.43     54.70 o 
  -3   3  15     1618.35     1690.02     44.87 o 
  -2   3  15       17.95       28.63     20.85 o 
  -1   3  15      196.31      174.04     22.60 o 
   0   3  15      947.72      903.40     32.38 o 
   1   3  15      171.06      183.85     23.26 o 
   2   3  15      658.97      624.06     27.62 o 
   3   3  15     1561.39     1656.95     37.48 o 
   4   3  15     2306.31     2303.41     55.43 o 
   5   3  15       43.53       41.58     26.99 o 
   6   3  15      159.37      117.68     25.93 o 
   7   3  15       17.46       19.79     18.35 o 
   8   3  15      471.41      460.01     23.15 o 
   9   3  15      545.36      519.10     31.47 o 
  10   3  15       83.89       80.43     25.93 o 
  11   3  15        4.23       10.85     27.50 o 
  -6   4  15        6.67        5.84     43.76 o 
  -5   4  15       72.12       60.02     27.28 o 
  -4   4  15       20.51       27.08     24.50 o 
  -3   4  15        2.46       24.52     22.94 o 
  -2   4  15       25.28       59.33     20.07 o 
  -1   4  15      127.60      137.44     19.13 o 
   0   4  15       41.24       27.86     21.64 o 
   1   4  15      546.34      555.20     28.54 o 
   2   4  15       50.62       77.32     21.15 o 
   3   4  15      380.30      450.60     25.21 o 
   4   4  15      587.16      610.65     28.59 o 
   5   4  15     1846.16     1738.37     32.28 o 
   6   4  15       24.33        8.78     24.36 o 
   7   4  15      227.40      261.06     24.17 o 
   8   4  15      404.27      461.14     30.66 o 
   9   4  15       64.56       79.89     28.45 o 
  10   4  15      281.68      295.98     30.27 o 
  11   4  15      134.24      136.45     33.00 o 
  -6   5  15      673.97      772.78     60.54 o 
  -5   5  15        1.04       -5.15     28.02 o 
  -4   5  15      136.50      151.39     27.56 o 
  -3   5  15     1102.90      974.57     43.30 o 
  -2   5  15     1629.79     1675.80     35.49 o 
  -1   5  15       75.77       73.21     18.42 o 
   0   5  15      291.57      291.77     20.46 o 
   1   5  15     1750.19     1716.07     31.89 o 
   2   5  15      814.32      762.12     31.41 o 
   3   5  15     5115.51     5304.31    102.84 o 
   4   5  15     3209.04     3113.28     35.16 o 
   5   5  15     1615.55     1599.97     28.00 o 
   6   5  15       75.03       58.87     18.83 o 
   7   5  15      129.37       87.79     24.81 o 
   8   5  15      729.24      690.95     35.62 o 
   9   5  15      419.80      385.24     32.96 o 
  10   5  15        0.49       11.54     28.91 o 
  11   5  15        3.16       13.94     27.32 o 
  -5   6  15      460.75      498.40     36.23 o 
  -4   6  15       67.56       36.20     25.59 o 
  -3   6  15      245.55      228.10     22.22 o 
  -2   6  15      108.17       86.10     18.44 o 
  -1   6  15      200.26      184.45     19.70 o 
   0   6  15       11.02       13.30     16.61 o 
   1   6  15      134.95      126.60     17.19 o 
   2   6  15      173.86      153.76     17.13 o 
   3   6  15      673.67      753.40     23.34 o 
   4   6  15     1022.30     1124.71     28.64 o 
   5   6  15     3212.68     3089.14     35.42 o 
   6   6  15      925.36      921.34     23.86 o 
   7   6  15      638.84      593.96     24.16 o 
   8   6  15      425.70      432.38     37.20 o 
   9   6  15      375.99      407.86     32.44 o 
  10   6  15      776.42      883.19     40.19 o 
  -5   7  15      363.60      298.57     31.12 o 
  -4   7  15      430.21      394.50     26.67 o 
  -3   7  15     1304.56     1220.22     32.70 o 
  -2   7  15      844.04      917.63     30.96 o 
  -1   7  15     1998.36     1960.18     36.35 o 
   0   7  15      129.02      116.93     19.06 o 
   1   7  15       76.96       75.26     17.88 o 
   2   7  15       95.59       83.55     12.77 o 
   3   7  15       27.93       29.74     14.42 o 
   4   7  15        1.65       14.86     14.72 o 
   5   7  15        1.00        7.52     14.86 o 
   6   7  15      242.55      217.23     17.75 o 
   7   7  15      467.26      436.70     23.53 o 
   8   7  15       87.19       97.92     29.25 o 
   9   7  15      214.66      193.63     32.38 o 
  10   7  15        0.94        7.02     31.01 o 
  -4   8  15      209.78      182.08     26.05 o 
  -3   8  15      574.97      552.33     28.43 o 
  -2   8  15        3.71       -2.48     17.52 o 
  -1   8  15      349.86      307.12     21.85 o 
   0   8  15      393.86      412.05     23.29 o 
   1   8  15      122.48      108.42     17.66 o 
   2   8  15     1044.36     1052.44     26.98 o 
   3   8  15      545.35      566.33     25.59 o 
   4   8  15     1414.49     1468.24     26.42 o 
   5   8  15      516.54      551.32     20.18 o 
   6   8  15        8.00       18.18     15.77 o 
   7   8  15      163.19      178.15     27.39 o 
   8   8  15      399.32      473.41     32.67 o 
   9   8  15      241.05      283.89     30.89 o 
  -4   9  15       74.03       66.67     24.19 o 
  -3   9  15      117.59      123.48     22.44 o 
  -2   9  15        8.17       13.93     21.23 o 
  -1   9  15      242.13      270.28     22.51 o 
   0   9  15        1.33        3.74     18.65 o 
   1   9  15        5.26        2.46     16.53 o 
   2   9  15       80.26       74.73     18.93 o 
   3   9  15       63.53       67.89     20.06 o 
   4   9  15      923.76      846.43     28.44 o 
   5   9  15       69.57      100.88     16.59 o 
   6   9  15      622.69      572.06     26.17 o 
   7   9  15       37.35       30.51     25.61 o 
   8   9  15       24.24       11.26     25.74 o 
   9   9  15        0.66       -9.58     29.25 o 
  -3  10  15       85.91      107.88     24.66 o 
  -2  10  15        0.29        2.94     20.14 o 
  -1  10  15       32.39       44.70     20.26 o 
   0  10  15      561.91      576.59     25.69 o 
   1  10  15     1442.70     1475.00     42.28 o 
   2  10  15      308.29      304.42     24.14 o 
   3  10  15       36.96       32.32     20.24 o 
   4  10  15      194.33      204.16     22.41 o 
   5  10  15      349.03      438.36     34.47 o 
   6  10  15        4.62       31.14     30.83 o 
   7  10  15      793.11      823.14     38.29 o 
   8  10  15      192.25      233.79     29.63 o 
  -1  11  15      139.58      109.76     22.21 o 
   0  11  15       30.82       37.97     26.63 o 
   1  11  15       37.79       44.07     24.50 o 
   2  11  15      211.42      171.18     23.81 o 
   3  11  15        0.15        2.35     19.69 o 
   4  11  15       31.74       22.87     27.39 o 
   5  11  15       51.75       54.40     27.30 o
[truncated: 59,252 more chars]
